# Supplementary material for: Neuropilin-1 enriched mesenchymal stem cell derived-exosomes alleviate vascular hyperpermeability in acute lung injury
Source: Extracell Vesicles Circ Nucl Acids. 2026 Jun 16;7(2):904–26. doi: 10.20517/evcna.2025.169 (PMC13367150; doi:10.20517/evcna.2025.169)
Supplement: Supplementary file 1 [file evcna-7-2-904-SupplementaryMaterials.zip]

Archive with 3 entries (2 files):
- evcna60169-SupplementaryMaterials/Supplementary Figures 1-3.pdf
- evcna60169-SupplementaryMaterials/Supplementary Table 1.xlsx
- evcna60169-SupplementaryMaterials/
