# Supplementary material for: Neuropilin-1 enriched mesenchymal stem cell derived-exosomes alleviate vascular hyperpermeability in acute lung injury
Source: Extracell Vesicles Circ Nucl Acids. 2026 Jun 16;7(2):904–26. doi: 10.20517/evcna.2025.169 (PMC13367150; doi:10.20517/evcna.2025.169)
Supplement: Supplementary file 1 [file evcna-7-2-904-SupplementaryMaterials.zip › evcna60169-SupplementaryMaterials/Supplementary Table 1.xlsx]

## Sheet: proteinGroups
Protein Groups
Protein names	Gene names	Intensity Liraglutide1	Intensity Liraglutide2	Intensity Liraglutide3	Intensity NC1	Intensity NC2	Intensity NC3
Centromere/kinetochore protein zw10 homolog	Zw10	4157100	0	0	0	0	0
cAMP-regulated phosphoprotein 19;Alpha-endosulfine	Arpp19;Ensa	6918900	0	0	0	0	0
N-acetyl-D-glucosamine kinase	Nagk	9016600	0	0	0	0	0
Glutaredoxin-1	Glrx	0	3294900	0	0	0	0
Vacuolar protein sorting-associated protein 4A;Fidgetin-like protein 1	Vps4a;Fignl1	0	3653800	0	0	0	0
Leukocyte elastase inhibitor A	Serpinb1a	0	4225700	0	0	0	0
Eukaryotic translation initiation factor 3 subunit C	Eif3c	0	4323100	0	0	0	0
Glutathione reductase	Gsr	0	6486000	0	0	0	0
Threonine synthase-like 2	Thnsl2	17315000	12294000	0	0	0	0
Keratin, type II cytoskeletal 6A	Krt6a	14438000	15134000	0	0	0	0
NADH-cytochrome b5 reductase 2	Cyb5r2	0	24874000	0	0	0	0
3(2),5-bisphosphate nucleotidase 1	Bpnt1	9544000	28182000	0	0	0	0
Nicotinate phosphoribosyltransferase	Naprt	6483600	11197000	5376700	0	0	0
Protein prune homolog	Prune	2574300	0	7735900	0	0	0
BAG family molecular chaperone regulator 1	Bag1	10885000	0	7872600	0	0	0
von Willebrand factor A domain-containing protein 1	Vwa1	19748000	24530000	9760400	0	0	0
Prostatic steroid-binding protein C2	Psbpc2	14643000	8809700	11372000	0	0	0
Nitrilase homolog 1	Nit1	16630000	0	13005000	0	0	0
Galectin-5	Lgals5	8244100	0	13065000	0	0	0
Glycogenin-1	Gyg1	10991000	0	16353000	0	0	0
Ubiquitin thioesterase OTUB1	Otub1	20780000	31902000	17996000	0	0	0
	Elk1	20786000	19952000	18663000	0	0	0
Keratin, type I cytoskeletal 14	Krt14	27691000	21221000	30987000	0	0	0
Argininosuccinate lyase	Asl	48491000	18965000	33689000	0	0	0
Spondin-2	Spon2	0	31600000	37618000	0	0	0
ARF GTPase-activating protein GIT1	Git2;Git1	23533000	25263000	39261000	0	0	0
TSC22 domain family protein 1;TSC22 domain family protein 3	Tsc22d1;Tsc22d3	69228000	69662000	77517000	0	0	0
Mitogen-activated protein kinase 9	Mapk9	144600000	170320000	179760000	0	0	0
Keratin, type I cytoskeletal 10	Krt10	189490000	230360000	211770000	0	0	0
Ubiquitin-like-conjugating enzyme ATG3	Atg3	11371000	0	5846300	2258100	0	0
	LOC100910833	0	0	0	2918900	0	0
8-oxo-dGDP phosphatase NUDT18	Nudt18	2631000	2862300	1837400	3081700	0	0
Ras-related protein Rab-9A	Rab9a	0	0	0	3949000	0	0
Rho GTPase-activating protein 17	Arhgap17	0	0	0	4033900	0	0
Endophilin-A1	Sh3gl2	13328000	10767000	9716500	4216500	0	0
Dihydrofolate reductase	Dhfr	0	0	0	4475800	0	0
Enhancer of mRNA-decapping protein 4	Edc4	0	0	0	5083800	0	0
Protein Z-dependent protease inhibitor	Serpina10	0	0	0	5665100	0	0
Succinate dehydrogenase [ubiquinone] iron-sulfur subunit, mitochondrial	Sdhb	0	0	0	6210800	0	0
Alkaline phosphatase, tissue-nonspecific isozyme	Alpl	0	32479000	24138000	6440100	0	0
Sorbin and SH3 domain-containing protein 2	Sorbs2	0	0	0	7074500	0	0
WD40 repeat-containing protein SMU1;WD40 repeat-containing protein SMU1, N-terminally processed	Smu1	0	0	0	7183400	0	0
Phospholysine phosphohistidine inorganic pyrophosphate phosphatase	Lhpp	0	0	0	7650500	0	0
Alpha-parvin	Parva	30227000	0	0	8076200	0	0
OX-2 membrane glycoprotein	Cd200	8889300	0	0	8278900	0	0
	Pgp	11587000	0	0	8664100	0	0
CD48 antigen	Cd48	0	0	0	9581700	0	0
Dual specificity mitogen-activated protein kinase kinase 1	Map2k1	0	0	0	9681300	0	0
Omega-amidase NIT2	Nit2	0	0	0	10164000	0	0
Eukaryotic translation initiation factor 4E	Eif4e	0	0	0	10529000	0	0
AP-1 complex subunit mu-1	Ap1m1	0	0	0	10636000	0	0
Ubiquitin carboxyl-terminal hydrolase isozyme L1	Uchl1	0	0	28174000	10681000	0	0
Lon protease homolog, mitochondrial	Lonp1	0	0	0	10825000	0	0
Protein FAM3C	Fam3c	0	0	0	12058000	0	0
C-terminal-binding protein 1	Ctbp1	7305100	0	6695900	13837000	0	0
Integral membrane protein 2B;BRI2, membrane form;BRI2 intracellular domain;BRI2C, soluble form;Bri23 peptide	Itm2b	0	0	0	14407000	0	0
Glutathione S-transferase Mu 2	Gstm2	72378000	68960000	69225000	14552000	0	0
Interferon-induced transmembrane protein 3	ifitm3	0	0	0	20784000	0	0
Eukaryotic translation initiation factor 3 subunit H	Eif3h	0	0	0	27116000	0	0
rRNA 2-O-methyltransferase fibrillarin	Fbl	10351000	0	0	28985000	0	0
Ras-related protein Rab-21	Rab21	32188000	0	18686000	39630000	0	0
Beta-arrestin-2	Arrb2	6.6566e+09	793880000	741910000	777130000	0	0
ER membrane protein complex subunit 2	Emc2	0	0	0	0	1703100	0
NEDD8	Nedd8	0	0	0	5513100	3762900	0
RAF proto-oncogene serine/threonine-protein kinase;Serine/threonine-protein kinase A-Raf	Raf1;Araf	2358800	0	0	0	4041000	0
Protein O-GlcNAcase	Mgea5	0	0	0	0	4224100	0
Peptidyl-prolyl cis-trans isomerase-like 3	Ppil3	0	0	0	5242800	4344500	0
Alanyl-tRNA editing protein Aarsd1	Aarsd1	2960700	0	0	3115900	5403600	0
Leucine-rich repeat flightless-interacting protein 2	Lrrfip2	0	0	0	0	5554100	0
Plasminogen receptor (KT)	Plgrkt	0	0	0	3177100	5612100	0
Spectrin beta chain, non-erythrocytic 2	Sptbn2	6897500	14851000	12042000	0	5879000	0
Rab3 GTPase-activating protein catalytic subunit	Rab3gap1	0	0	0	0	5917800	0
Docking protein 1	Dok1	0	896210	0	1917200	6253900	0
Tropomodulin-2	Tmod2	0	0	0	0	6331100	0
ATP-dependent RNA helicase DDX39A	Ddx39a	0	0	0	0	6430400	0
Isoamyl acetate-hydrolyzing esterase 1 homolog	Iah1	6073100	2153400	2543800	2063300	6431700	0
Protein argonaute-2	Ago2	0	0	2387000	0	6495000	0
ELKS/Rab6-interacting/CAST family member 1	Erc1	0	0	0	0	7096900	0
Protein DEK	Dek	0	0	0	5018800	7477200	0
Glutathione synthetase	Gss	0	0	8297200	0	7984400	0
Activated RNA polymerase II transcriptional coactivator p15	Sub1	10265000	0	8580500	5818400	8220100	0
Serum amyloid P-component	Apcs	7819900	4413600	7361700	5488000	8611600	0
U1 small nuclear ribonucleoprotein C	Snrpc	9868500	0	9708000	0	9510500	0
Myc box-dependent-interacting protein 1	Bin1	2320600	5089700	0	0	9975400	0
Peripheral plasma membrane protein CASK	Cask	0	0	0	0	10037000	0
ERO1-like protein alpha	Ero1l	0	0	0	6554600	10121000	0
Suppressor of G2 allele of SKP1 homolog	Sugt1	8547700	0	0	2988700	10217000	0
Mitochondrial import inner membrane translocase subunit TIM44	Timm44	9174100	0	0	3409900	10327000	0
Proteasome activator complex subunit 2	Psme2	0	0	0	10345000	10448000	0
Acetyl-CoA acetyltransferase, cytosolic	Acat2	0	3093200	0	10206000	10941000	0
Chordin-like protein 1	Chrdl1	35142000	14920000	46543000	19974000	11011000	0
SUMO-conjugating enzyme UBC9	Ube2i	0	0	0	6235800	11182000	0
Ubiquitin fusion degradation protein 1 homolog	Ufd1l	0	10027000	8121900	6608000	11436000	0
3-hydroxyisobutyrate dehydrogenase, mitochondrial	Hibadh	7032500	3869100	0	8914600	11451000	0
Thy-1 membrane glycoprotein	Thy1	0	0	0	25425000	11591000	0
Ectonucleotide pyrophosphatase/phosphodiesterase family member 2	Enpp2	66135000	67112000	42764000	0	11796000	0
Carboxypeptidase B2	Cpb2	0	0	0	4804000	12461000	0
Choline transporter-like protein 1	Slc44a1	17459000	36539000	29977000	12337000	12464000	0
Alpha-2-macroglobulin receptor-associated protein	Lrpap1	0	7037600	0	7975000	13041000	0
Phospholipase A-2-activating protein	Plaa	0	0	0	5506200	13396000	0
SUMO-activating enzyme subunit 1;SUMO-activating enzyme subunit 1, N-terminally processed	Sae1	0	0	0	11528000	13615000	0
Eukaryotic translation initiation factor 1A	Eif1a	0	18084000	0	16227000	14292000	0
Thyroid hormone receptor-associated protein 3	Thrap3	0	0	0	0	15634000	0
Interferon-induced GTP-binding protein Mx3;Interferon-induced GTP-binding protein Mx2	Mx3;Mx2	21064000	26913000	51186000	13723000	15761000	0
Bleomycin hydrolase	Blmh	0	0	0	0	15993000	0
	Lima1	0	0	0	44938000	16244000	0
Complement C5;C5a anaphylatoxin	C5	4618500	0	4981900	1779500	16425000	0
COP9 signalosome complex subunit 4	Cops4	13902000	0	20724000	11262000	16479000	0
Eukaryotic initiation factor 4A-III;Eukaryotic initiation factor 4A-III, N-terminally processed	Eif4a3	0	0	0	9295200	16722000	0
Nucleolar protein 3	Nol3	6881400	7590100	9789200	8939300	17455000	0
V-type proton ATPase 16 kDa proteolipid subunit	Atp6v0c	7151000	0	7480900	0	17521000	0
Survival of motor neuron-related-splicing factor 30	Smndc1	0	0	0	0	17533000	0
Cysteine and glycine-rich protein 3	Csrp3	13591000	9007800	14544000	10183000	17867000	0
Cell division cycle 5-like protein	Cdc5l	0	0	0	8587900	18265000	0
45 kDa calcium-binding protein	Sdf4	0	7448400	0	17569000	18294000	0
Cathepsin L1;Procathepsin L;Cathepsin L1 heavy chain;Cathepsin L1 light chain	Ctsl	15292000	0	17043000	10507000	18312000	0
Acidic leucine-rich nuclear phosphoprotein 32 family member E	Anp32e	0	33887000	19697000	10148000	19682000	0
40S ribosomal protein S23	Rps23	0	0	5587200	13751000	19820000	0
Thymosin beta-4;Hematopoietic system regulatory peptide	Tmsb4x	0	0	0	10855000	20341000	0
Signal recognition particle receptor subunit beta	Srprb	0	0	0	0	20633000	0
Sideroflexin-1	Sfxn1	0	0	0	11580000	20743000	0
Myristoylated alanine-rich C-kinase substrate	Marcks	0	0	0	0	23304000	0
Transmembrane protein 109	Tmem109	0	0	0	28979000	25038000	0
ADP-ribosylation factor 5	Arf5	0	0	0	0	25100000	0
Inositol 1,4,5-trisphosphate receptor type 3	Itpr3	0	8078600	7668200	9376400	25195000	0
Pleckstrin homology domain-containing family F member 1	Plekhf1	0	7118300	10569000	0	28753000	0
Dynactin subunit 1	Dctn1	29945000	6708800	0	21183000	29630000	0
Ubiquitin-conjugating enzyme E2 variant 2	Ube2v2	38958000	24028000	25614000	50926000	30990000	0
Reticulon-3	Rtn3	31425000	0	0	0	33589000	0
Calmodulin-like protein 3	Calml3	96007000	150610000	94386000	32004000	36734000	0
Glyoxalase domain-containing protein 4	Glod4	10463000	7194600	19043000	0	39622000	0
Enoyl-CoA hydratase, mitochondrial	Echs1	0	0	0	32703000	44368000	0
Cellular retinoic acid-binding protein 2	Crabp2	0	0	0	12475000	45589000	0
Ectonucleotide pyrophosphatase/phosphodiesterase family member 3;Alkaline phosphodiesterase I;Nucleotide pyrophosphatase	Enpp3	0	0	0	12328000	46102000	0
Transcription elongation factor B polypeptide 1	Tceb1	0	0	13905000	16396000	55237000	0
40S ribosomal protein S24	Rps24	0	17449000	22723000	58128000	96753000	0
Transmembrane emp24 domain-containing protein 7	Tmed7	0	27972000	34403000	40799000	111000000	0
Protein farnesyltransferase/geranylgeranyltransferase type-1 subunit alpha	Fnta	0	0	9304500	0	0	1666500
Fibroblast growth factor 1	Fgf1	3360500	0	2640300	1689700	2786000	2156200
Apolipoprotein A-II;Proapolipoprotein A-II	Apoa2	27926000	15250000	12472000	27473000	19125000	2549000
Serine--tRNA ligase, cytoplasmic	Sars	10273000	14520000	0	3018800	0	2597700
	Hcfc1	0	0	0	0	4624300	2668400
cAMP-dependent protein kinase type II-beta regulatory subunit	Prkar2b	0	0	2417700	6054100	6969900	2958100
ADP-ribosylation factor-like protein 2	Arl2	0	0	0	0	0	2993700
Translation initiation factor eIF-2B subunit beta	Eif2b2	4685000	4334100	0	3069000	7660300	3123100
Dynamin-1-like protein	Dnm1l	0	0	0	12132000	42861000	3257400
Bone sialoprotein 2	Ibsp	9274100	17070000	23431000	0	0	3272200
Protein S100-A1	S100a1	11369000	50118000	17373000	3637900	10397000	3788600
Cytosolic Fe-S cluster assembly factor NUBP2	Nubp2	0	0	0	3251300	4611900	3827000
GrpE protein homolog 1, mitochondrial	Grpel1	0	0	0	0	0	3883100
Arginase-1	Arg1	1895200	0	3528700	0	0	4051800
Sorbitol dehydrogenase	Sord	0	4350000	10339000	0	0	4172700
Lambda-crystallin homolog	Cryl1	0	0	5758200	0	6110300	4512500
GDP-fucose protein O-fucosyltransferase 1	Pofut1	12874000	11602000	11030000	4057100	8954500	4526900
Poly(U)-binding-splicing factor PUF60	Puf60	0	0	4854800	8595700	0	4587500
Chloride intracellular channel protein 2	Clic2	0	0	3810000	0	4402000	4588600
Nucleoprotein TPR	Tpr	0	0	0	0	29794000	4699800
Lupus La protein homolog	Ssb	14262000	12462000	7238200	0	17049000	4753500
Serine/threonine-protein phosphatase 2A 55 kDa regulatory subunit B alpha isoform	Ppp2r2a	0	0	0	0	22088000	4816700
Mannosyl-oligosaccharide glucosidase	Mogs	0	0	0	0	5687400	4836000
Protein phosphatase 1 regulatory subunit 7	Ppp1r7	13985000	13524000	0	2228700	6558200	4850900
Tyrosine-protein phosphatase non-receptor type 1	Ptpn1	0	0	0	0	4572700	4877300
	Cpne1	14875000	11166000	13828000	3931200	0	4978400
Serine/threonine-protein kinase Nek7	Nek7	11604000	23518000	9092700	1816200	13574000	5027400
Serine-threonine kinase receptor-associated protein	Strap	5080700	0	8937100	5806400	51934000	5078900
Crk-like protein	Crkl	0	0	0	2172300	44056000	5084600
Interleukin enhancer-binding factor 3	Ilf3	3351500	0	0	10558000	7419600	5265400
Glutamate--cysteine ligase catalytic subunit	Gclc	18157000	25694000	31984000	12479000	22727000	5295500
Peflin	Pef1	17343000	63266000	14289000	0	0	5443500
Valine--tRNA ligase	Vars	2552100	0	0	4961200	0	5527000
ATP-dependent 6-phosphofructokinase, muscle type	Pfkm	7741900	22463000	10189000	9008500	25325000	5602100
Nucleosome assembly protein 1-like 1	Nap1l1	3393500	4895500	9587900	6161600	5713800	5631300
cAMP-dependent protein kinase type II-alpha regulatory subunit	Prkar2a	0	4586300	0	14308000	9268500	5655300
tRNA-dihydrouridine(47) synthase [NAD(P)(+)]-like	Dus3l	19376000	3760400	2828100	0	18578000	5708900
V-type proton ATPase 116 kDa subunit a isoform 1	Atp6v0a1	0	0	0	0	6108300	5764200
Unconventional myosin-Ie	Myo1e	0	6633200	3731100	0	0	5844400
LDLR chaperone MESD	Mesdc2	0	0	0	5147600	9181900	5944900
CD2-associated protein	Cd2ap	0	4107600	0	4723200	19733000	6087000
Geranylgeranyl transferase type-2 subunit alpha	Rabggta	0	0	0	2623600	5220000	6088300
NEDD8-activating enzyme E1 regulatory subunit	Nae1	5688200	0	4360800	0	0	6226100
Ethylmalonyl-CoA decarboxylase	Echdc1	7224200	0	0	0	0	6254200
Metalloreductase STEAP3	Steap3	0	0	7378300	0	0	6337800
Ubiquitin-conjugating enzyme E2 G1;Ubiquitin-conjugating enzyme E2 G1, N-terminally processed	Ube2g1	6194300	9308100	4917900	0	0	6357900
WASH complex subunit FAM21	Fam21	0	0	0	3991300	0	6365500
GTP-binding protein Rab-3D	Rab3d	30001000	0	2409800	21420000	31638000	6420500
Microtubule-associated protein 1B;MAP1B heavy chain;MAP1 light chain LC1	Map1b	0	0	0	4324200	11705000	6486600
Metalloproteinase inhibitor 3	Timp3	44701000	42234000	37426000	14958000	16397000	6509100
Paraspeckle component 1	Pspc1	8420000	21872000	25242000	0	9212700	6536600
ATP synthase subunit gamma, mitochondrial	Atp5c1	3312800	0	0	21705000	13720000	6716700
Inactive phospholipase C-like protein 1	Plcl1	0	20375000	16459000	9051400	16459000	6772400
Structural maintenance of chromosomes protein 1A	Smc1a	0	4826200	0	7397900	10710000	6802200
Muscleblind-like protein 2	Mbnl2	0	0	0	0	0	6865300
Asparagine synthetase [glutamine-hydrolyzing]	Asns	0	0	0	0	0	7051400
HBS1-like protein	Hbs1l	21367000	6582100	6228500	4674100	6826100	7255100
Farnesyl pyrophosphate synthase	Fdps	13389000	10067000	0	39859000	21415000	7335000
Calcium/calmodulin-dependent protein kinase type 1	Camk1	0	0	0	5351800	0	7472700
Probable tRNA N6-adenosine threonylcarbamoyltransferase	Osgep	0	0	9334000	0	0	7484400
Syntaxin-5	Stx5	0	0	0	5386400	0	7763600
Phosphoribosyl pyrophosphate synthase-associated protein 1	Prpsap1	0	0	5515300	0	7133600	8038500
Choline-phosphate cytidylyltransferase A;Choline-phosphate cytidylyltransferase B	Pcyt1a;Pcyt1b	0	0	0	0	8998100	8046500
15 kDa selenoprotein	Selenof	10289000	0	0	20310000	22805000	8146200
Sphingosine-1-phosphate lyase 1	Sgpl1	0	0	0	6093800	19041000	8167100
Lanosterol 14-alpha demethylase	Cyp51a1	0	0	0	3768700	6796900	8180400
Glutaminase kidney isoform, mitochondrial;Glutaminase kidney isoform 68 kDa chain;Glutaminase kidney isoform 65 kDa chain	Gls	0	0	0	0	8044600	8229600
NudC domain-containing protein 2	Nudcd2	8438000	0	20828000	6702800	12750000	8332600
Transcriptional repressor CTCF	Ctcf	0	2545700	0	0	7631300	8349000
Mitochondrial import receptor subunit TOM22 homolog	Tomm22	0	0	0	5892600	0	8562200
AMP deaminase 3	Ampd3	11759000	0	0	4734100	10702000	8699000
ATP synthase subunit e, mitochondrial	Atp5i	0	0	29220000	36919000	14932000	8733300
Eukaryotic translation initiation factor 3 subunit D	Eif3d	0	0	0	20177000	0	8775000
ADP-ribosylation factor-like protein 1	Arl1	0	0	0	13233000	2419400	8814400
SH3 domain-containing kinase-binding protein 1	Sh3kbp1	0	0	0	0	19925000	8874300
Heat shock protein 75 kDa, mitochondrial	Trap1	0	0	0	0	12972000	8876200
Catalase	Cat	38180000	31593000	41029000	0	5745900	8880500
Structural maintenance of chromosomes protein 3	Smc3	0	7532600	6238200	0	7013200	8900000
Ras-related protein Rab-34	Rab34	16370000	7938100	6806000	6155700	8512500	9025500
Copine-9	Cpne9;Cpne7	5320600	15228000	5427300	0	10503000	9058400
ADP-ribosylation factor GTPase-activating protein 1	Arfgap1	0	4665800	9014100	4734500	6285000	9073800
V-type proton ATPase subunit C 1	Atp6v1c1	0	13043000	0	18427000	19107000	9160800
Pyrroline-5-carboxylate reductase 2	Pycr2	0	0	0	6311500	9808600	9272200
Ribose-phosphate pyrophosphokinase 1;Ribose-phosphate pyrophosphokinase 2	Prps1;Prps2	4604000	0	0	3331700	0	9481300
Mammalian ependymin-related protein 1	Epdr1	0	0	0	0	5933600	9500600
Coatomer subunit gamma-2	Copg2	0	4076500	2689600	0	22347000	9534800
GMP synthase [glutamine-hydrolyzing]	Gmps	0	0	0	211110000	654450000	9535400
Thioredoxin domain-containing protein 12	Txndc12	0	14414000	0	22204000	23788000	9549500
Ras-related protein Ral-B	Ralb	18692000	0	11208000	11326000	12350000	9628100
NADH dehydrogenase [ubiquinone] 1 alpha subcomplex subunit 10, mitochondrial	Ndufa10	0	10704000	0	7709000	7100300	9675700
Sulfhydryl oxidase 1	Qsox1	7160000	7414900	15713000	11425000	9726200	9766300
Prenylcysteine oxidase	Pcyox1	3950900	6585800	5954700	16262000	14759000	9907500
CD82 antigen	Cd82	14273000	16138000	10127000	0	0	10215000
Fumarate hydratase, mitochondrial	Fh	0	12416000	0	14762000	26159000	10219000
Astrocytic phosphoprotein PEA-15	Pea15	0	21893000	72185000	3888100	144340000	10219000
Cystatin-A;Cystatin-A, N-terminally processed	Csta	49933000	0	44378000	0	0	10310000
Gamma-synuclein	Sncg	0	6258300	0	0	12718000	10400000
Glycerol-3-phosphate dehydrogenase, mitochondrial	Gpd2	0	0	0	4886100	6347100	10652000
Adipocyte plasma membrane-associated protein	Apmap	0	0	0	10521000	0	10811000
Apolipoprotein M	Apom	7301200	7977200	0	0	8991500	10828000
Coiled-coil domain-containing protein 47	Ccdc47	0	0	0	0	6129500	10874000
H/ACA ribonucleoprotein complex subunit 4	Dkc1	0	0	0	5588000	0	10927000
Nicastrin	Ncstn	0	18554000	0	0	25758000	11204000
Lipoma-preferred partner homolog	Lpp	0	0	0	17316000	0	11206000
Leucyl-cystinyl aminopeptidase	Lnpep	9812200	0	10735000	0	0	11254000
Bifunctional UDP-N-acetylglucosamine 2-epimerase/N-acetylmannosamine kinase;UDP-N-acetylglucosamine 2-epimerase (hydrolyzing);N-acetylmannosamine kinase	Gne	0	0	0	7732400	8436700	11578000
Hematological and neurological expressed 1 protein;Hematological and neurological expressed 1 protein, N-terminally processed	Hn1	0	0	0	4610700	10737000	11641000
High mobility group nucleosome-binding domain-containing protein 5	Hmgn5	0	0	0	9828600	12793000	11694000
Serine/threonine-protein kinase PAK 2;PAK-2p27;PAK-2p34;Serine/threonine-protein kinase PAK 3;Serine/threonine-protein kinase PAK 1	Pak2;Pak3;Pak1	12274000	9520800	9443300	19290000	11933000	11730000
Echinoderm microtubule-associated protein-like 2	Eml2	15651000	13553000	14151000	8904200	13846000	11864000
	Acad9	0	0	0	6622800	0	11881000
Thimet oligopeptidase	Thop1	4412500	5779600	9448500	0	0	11937000
UPF0696 protein C11orf68 homolog	Bles03	0	8553000	5535900	9377100	22672000	11955000
Troponin I, slow skeletal muscle	Tnni1	0	0	0	6425000	0	11959000
Dynamin-2	Dnm2	10302000	7494500	0	7917900	25771000	12041000
Procollagen-lysine,2-oxoglutarate 5-dioxygenase 3	Plod3	0	0	8201900	0	13334000	12088000
Heat shock protein beta-6	Hspb6	5463200	0	6565000	10585000	13064000	12124000
Microtubule-associated protein 1A;MAP1A heavy chain;MAP1 light chain LC2	Map1a	0	0	0	9333200	12641000	12150000
Cathepsin K	Ctsk	0	0	0	0	13500000	12192000
Acylamino-acid-releasing enzyme	Apeh	6117300	6157800	6874000	4764200	15561000	12291000
Guanine nucleotide-binding protein G(i) subunit alpha-1	Gnai1	0	0	0	7832700	13751000	12292000
HIG1 domain family member 1A, mitochondrial	Higd1a	11647000	0	7593500	0	0	12400000
Erlin-2	Erlin2	6958000	8645700	11458000	15856000	24919000	12770000
Tax1-binding protein 3	Tax1bp3	0	0	8254000	0	13221000	12825000
Calcineurin B homologous protein 1	Chp1	27589000	21039000	21711000	15003000	15819000	12832000
60S ribosomal protein L36a	Rpl36a	0	0	0	0	11948000	12870000
Lanosterol synthase	Lss	0	0	0	0	10007000	12871000
Long-chain specific acyl-CoA dehydrogenase, mitochondrial	Acadl	0	0	0	0	42949000	12923000
Tubulin alpha-4A chain	Tuba4a	0	17668000	5731600	17045000	16067000	13022000
Out at first protein homolog	Oaf	0	2718000	0	5798400	9568700	13073000
Myosin light chain 3	Myl3	0	0	0	7188500	11206000	13283000
Peptidyl-prolyl cis-trans isomerase FKBP8	Fkbp8	0	0	0	0	9353100	13383000
Endoplasmic reticulum aminopeptidase 1	Erap1	0	0	5079400	6080400	12340000	13598000
GTP-binding protein Rheb	Rheb	8241000	5069700	7535100	11568000	13628000	13675000
Isocitrate dehydrogenase [NAD] subunit beta, mitochondrial	Idh3B	0	0	0	9428900	15259000	13823000
ADP-ribose pyrophosphatase, mitochondrial	Nudt9	0	0	0	6039500	10769000	13824000
	Eif2s3y	0	0	0	0	13011000	13837000
Nuclear protein localization protein 4 homolog	Nploc4	0	0	0	4807100	14206000	13865000
Keratin, type II cytoskeletal 1	Krt1	632000000	687320000	538540000	0	0	13880000
Gamma-adducin	Add3	0	3360500	0	8046900	0	13941000
Phosphatidylinositide phosphatase SAC1	Sacm1l	9092600	7488600	0	22230000	0	13989000
Alpha-N-acetylgalactosaminidase	Naga	0	12205000	14592000	37148000	32217000	13993000
Small glutamine-rich tetratricopeptide repeat-containing protein alpha	Sgta	0	0	0	6878800	13808000	14032000
Aminoacyl tRNA synthase complex-interacting multifunctional protein 2	Aimp2	12474000	10378000	0	25593000	46672000	14120000
Stathmin;Stathmin-2	Stmn1;Stmn2	0	0	0	0	0	14199000
Serine/threonine-protein phosphatase 2A catalytic subunit beta isoform	Ppp2cb	10424000	0	9159900	11034000	17909000	14218000
ADP-ribosylation factor 2;ADP-ribosylation factor 1;ADP-ribosylation factor 3	Arf2;Arf1;Arf3	137870000	94429000	128080000	6045200	28175000	14305000
Gap junction alpha-1 protein	Gja1	0	0	0	0	0	14500000
U5 small nuclear ribonucleoprotein 200 kDa helicase	Snrnp200	3676900	3816200	0	0	10440000	14681000
PDZ and LIM domain protein 3	Pdlim3	12445000	6358500	14309000	11637000	24315000	14725000
Protein phosphatase 1A	Ppm1a	0	0	0	0	13545000	14870000
Transformer-2 protein homolog beta	Tra2b	0	9759200	0	26434000	0	14901000
Fatty aldehyde dehydrogenase	Aldh3a2	8954500	10905000	8059700	12950000	17646000	14941000
Coronin-1B	Coro1b	11725000	0	15894000	11420000	0	14973000
Mitochondrial import receptor subunit TOM40 homolog	Tomm40	0	0	0	8714500	4134200	15059000
Troponin T, fast skeletal muscle	Tnnt3	0	12749000	24528000	7224200	0	15069000
Arachidonate 12-lipoxygenase, 12S-type	Alox12	5913100	20168000	20394000	7935200	10696000	15141000
Drebrin-like protein	Dbnl	0	31457000	7424300	23905000	19245000	15267000
Aflatoxin B1 aldehyde reductase member 2	Akr7a2	43098000	54071000	54244000	27683000	32658000	15273000
Ras-related protein Ral-A	Rala	15535000	12321000	12928000	10608000	11789000	15377000
Sorting nexin-3	Snx3	13272000	25163000	15230000	18637000	34046000	15489000
High mobility group protein B2	Hmgb2	24766000	14186000	19662000	0	0	15652000
Phospholipid hydroperoxide glutathione peroxidase, mitochondrial	Gpx4	0	0	0	0	18130000	15892000
Nicotinamide phosphoribosyltransferase	Nampt	97944000	118210000	93427000	42927000	48255000	15893000
Carbonic anhydrase 5B, mitochondrial	Ca5b	13540000	11354000	10913000	8726700	22782000	15904000
Complement C1q tumor necrosis factor-related protein 5	C1qtnf5	21541000	15693000	57254000	9393800	0	16185000
Complement C1s subcomponent;Complement C1s subcomponent heavy chain;Complement C1s subcomponent light chain	C1s	3414100	13651000	10547000	29487000	30077000	16214000
GTP:AMP phosphotransferase AK3, mitochondrial	Ak3	0	0	0	14041000	22604000	16224000
Cytoplasmic dynein 1 intermediate chain 2	Dync1i2	0	0	0	0	0	16239000
DnaJ homolog subfamily C member 5	Dnajc5	16551000	0	0	11525000	0	16326000
	Pdcd6	39187000	5859400	12149000	5123000	19791000	16350000
Complement component C6	C6	8470400	25046000	3407000	14502000	12233000	16419000
C-type lectin domain family 2 member D11	Clec2d11	0	0	7104500	4661600	3860700	16449000
Putative phospholipase B-like 2	Plbd2	0	8239200	9429600	0	6908700	16462000
Ribosome maturation protein SBDS	Sbds	0	0	12035000	7636900	32453000	16519000
CDK5 regulatory subunit-associated protein 3	Cdk5rap3	0	0	7515300	8254800	0	16600000
Protein quaking	Qki	13151000	12825000	9460500	11990000	35892000	16646000
Spondin-1	Spon1	0	0	0	7609400	11294000	16649000
Ubiquitin carboxyl-terminal hydrolase isozyme L3	Uchl3	59638000	25913000	16715000	22404000	25910000	17117000
Phenylalanine--tRNA ligase alpha subunit	Farsa	0	12310000	5137800	18668000	94046000	17117000
Membrane-associated progesterone receptor component 2	Pgrmc2	5337400	6191400	7298500	27682000	11136000	17122000
2-oxoglutarate dehydrogenase, mitochondrial	Ogdh	2316800	4060100	8773700	44141000	32295000	17185000
ADP-ribosylation factor GTPase-activating protein 3	Arfgap3	0	0	0	6109900	21986000	17331000
Synaptobrevin homolog YKT6	Ykt6	0	7475600	0	9798600	22007000	17489000
Toll-interacting protein	Tollip	11480000	11918000	10600000	18136000	25046000	17498000
Alpha-crystallin B chain	Cryab	50009000	29009000	29835000	16148000	30424000	17523000
Serine/arginine-rich splicing factor 5;Serine/arginine-rich splicing factor 6	Srsf5;Srsf6	0	0	0	18795000	17978000	17539000
Proteasome activator complex subunit 1	Psme1	36537000	32144000	42222000	14168000	31330000	17569000
Ephexin-1	Ngef	12505000	10962000	19857000	12803000	7997000	17575000
CDGSH iron-sulfur domain-containing protein 1	Cisd1	0	0	0	0	0	17688000
Band 3 anion transport protein	Slc4a1	93247000	119540000	112880000	9358800	23324000	17733000
Proteasome subunit alpha type-2	Psma2	0	14405000	13903000	15403000	13238000	17844000
Intercellular adhesion molecule 1	Icam1	0	4880400	0	11157000	12007000	17862000
Interleukin enhancer-binding factor 2	Ilf2	0	6059100	0	9377000	13392000	17934000
Basic leucine zipper and W2 domain-containing protein 2	Bzw2	5856500	18807000	0	0	20188000	17967000
Casein kinase II subunit beta	Csnk2b	0	8902900	0	11043000	20851000	18029000
Probable ATP-dependent RNA helicase DDX4	Ddx4	0	0	0	13595000	29809000	18046000
Aldose 1-epimerase	Galm	15523000	14374000	15476000	9080600	20272000	18083000
Serine protease inhibitor A3M	Serpina3m	22221000	12714000	37071000	20783000	19938000	18142000
Histone deacetylase 1	Hdac1	0	0	0	0	17466000	18251000
Inhibin beta A chain	Inhba	0	14451000	8154000	11060000	26796000	18260000
Secretory carrier-associated membrane protein 1	Scamp1	6903600	6509100	12613000	16383000	13976000	18328000
Vesicle transport protein SEC20	Bnip1	0	0	0	0	6345700	18381000
AH receptor-interacting protein	Aip	14842000	0	14611000	14263000	34414000	18544000
Acid ceramidase	Asah1	11224000	11010000	6857300	14131000	16470000	18666000
Mitochondrial fission 1 protein	Fis1	12098000	20231000	106710000	11132000	18151000	18700000
	Sh3bgrl3	12876000	14734000	15504000	13654000	29877000	18702000
60S ribosomal protein L36	Rpl36	0	0	0	0	0	18949000
Pro-cathepsin H;Cathepsin H mini chain;Cathepsin H;Cathepsin H heavy chain;Cathepsin H light chain	Ctsh	8096300	0	12131000	12428000	15488000	19092000
Tyrosine--tRNA ligase, cytoplasmic;Tyrosine--tRNA ligase, cytoplasmic, N-terminally processed	Yars	0	10794000	17232000	0	19490000	19129000
EGF-containing fibulin-like extracellular matrix protein 1	Efemp1	14719000	0	50094000	40515000	31064000	19260000
Monocarboxylate transporter 4	Slc16a3	36853000	36037000	41581000	21155000	0	19311000
AP-1 complex subunit beta-1	Ap1b1	0	26695000	4402000	24630000	9400000	19380000
Bis(5-nucleosyl)-tetraphosphatase [asymmetrical]	Nudt2	16386000	0	12558000	0	0	19566000
Protein Niban	Fam129a	4951000	0	2116400	13502000	31782000	19592000
Palladin	Palld	0	0	10383000	0	24095000	19772000
NADH dehydrogenase [ubiquinone] iron-sulfur protein 4, mitochondrial	Ndufs4	0	0	0	6967400	24515000	19781000
Lysine--tRNA ligase	Kars	9579500	0	0	8935000	41637000	19856000
IST1 homolog	Ist1	16472000	14923000	15936000	0	13643000	19937000
Retinol-binding protein 4	Rbp4	12666000	18584000	8319900	20428000	0	20046000
TSC22 domain family protein 4	Tsc22d4	64695000	80367000	111730000	28937000	25599000	20264000
Rho-related GTP-binding protein RhoB	Rhob	18605000	16558000	12124000	1659600	25444000	20280000
Integrin beta-6	Itgb6	29422000	25961000	27415000	13224000	18239000	20309000
	Kank2	0	0	0	9311900	33120000	20584000
m7GpppX diphosphatase	Dcps	26026000	20636000	18232000	22493000	22309000	20699000
Eukaryotic translation initiation factor 3 subunit J	Eif3j	0	0	0	4460400	44561000	20704000
Methylmalonate-semialdehyde dehydrogenase [acylating], mitochondrial	Aldh6a1	7201200	8245600	10510000	12725000	0	20890000
ADAMTS-like protein 4	Adamtsl4	0	0	0	0	10866000	20924000
Synaptopodin	Synpo	9190700	0	0	7135300	25579000	21003000
Metalloreductase STEAP4	Steap4	0	0	19969000	7269600	0	21014000
G-protein coupled receptor 64	Gpr64	0	22070000	6717200	8076300	58555000	21086000
Secernin-1	Scrn1	28010000	0	22875000	18736000	0	21281000
NADP-dependent malic enzyme	Me1	16398000	17333000	14294000	9241600	18977000	21371000
Prefoldin subunit 2	Pfdn2	11376000	11097000	10794000	0	24601000	21455000
Tripeptidyl-peptidase 2	Tpp2	14123000	10648000	18441000	5941600	28081000	21688000
Protein arginine N-methyltransferase 1	Prmt1	12190000	13293000	11625000	24125000	47818000	21927000
Adapter molecule crk	Crk	19430000	7340000	15576000	29879000	33813000	22096000
Scaffold attachment factor B1	Safb	0	0	11206000	16713000	28950000	22305000
Sarcoplasmic/endoplasmic reticulum calcium ATPase 3	Atp2a3	0	23107000	27288000	27505000	28269000	22492000
ADP-ribosylation factor-like protein 3	Arl3	27598000	19806000	26569000	6004700	60834000	22612000
Eukaryotic translation initiation factor 3 subunit I	Eif3i	0	0	8949400	0	27052000	22700000
Protein RER1	Rer1	0	0	0	0	20895000	22776000
Calponin-3	Cnn3	0	0	0	10023000	0	22792000
Proteasomal ubiquitin receptor ADRM1	Adrm1	12874000	11590000	0	16040000	20028000	22798000
Signal transducer and activator of transcription 3	Stat3	21155000	4894400	17298000	19727000	33385000	22984000
Proteasome subunit beta type-5	Psmb5	49606000	52412000	34230000	56694000	32930000	23114000
Glutamine--fructose-6-phosphate aminotransferase [isomerizing] 2	Gfpt2	25806000	0	11186000	36390000	38811000	23177000
Branched-chain-amino-acid aminotransferase, cytosolic	Bcat1	124520000	138860000	97073000	29739000	23300000	23237000
Homeobox protein CDX-1	Cdx1	15089000	20178000	16543000	0	20063000	23266000
Very long-chain specific acyl-CoA dehydrogenase, mitochondrial	Acadvl	0	0	0	3140500	31649000	23401000
Prolyl 3-hydroxylase 1	Lepre1	0	0	9147600	0	36764000	23407000
Paralemmin-1	Palm	0	0	0	0	23720000	23419000
Methyl-CpG-binding protein 2	Mecp2	0	6228100	0	0	21519000	23500000
Serine/threonine-protein phosphatase 2A 65 kDa regulatory subunit A beta isoform	Ppp2r1b	2314100	0	0	32066000	16492000	23529000
Dynein light chain 2, cytoplasmic	Dynll2	0	0	0	18004000	13617000	23586000
ATP-binding cassette sub-family C member 9	Abcc9	0	76759000	43132000	82503000	43170000	23642000
RNA-binding protein 8A	Rbm8a	0	37401000	0	0	33571000	23702000
3-ketoacyl-CoA thiolase, mitochondrial	Acaa2	0	0	0	17399000	32221000	23843000
Cytochrome P450 20A1	Cyp20a1	0	0	0	23211000	0	24017000
Neuropilin-1	Nrp1	51149000	49576000	70771000	15483000	21241000	24100000
Calcyclin-binding protein	Cacybp	0	0	0	11844000	8297200	24210000
COP9 signalosome complex subunit 3	Cops3	29802000	23961000	21261000	11073000	7720500	24264000
60S ribosomal protein L27a	Rpl27a	0	10512000	0	0	18449000	24344000
Protein CDV3 homolog	Cdv3	3212000	8688600	8020400	13704000	53029000	24352000
Inositol monophosphatase 3	Impad1	8597800	0	0	0	0	24397000
EH domain-containing protein 1	Ehd1	11056000	23367000	24592000	33945000	33549000	24428000
Threonine--tRNA ligase, cytoplasmic	Tars	31403000	8598700	6302600	30821000	74107000	24431000
Neudesin	Nenf	17826000	8501200	0	0	18626000	24559000
Platelet-activating factor acetylhydrolase IB subunit beta	Pafah1b2	20634000	0	16780000	18349000	28689000	24609000
N(4)-(Beta-N-acetylglucosaminyl)-L-asparaginase;Glycosylasparaginase alpha chain;Glycosylasparaginase beta chain	Aga	0	0	0	22625000	28835000	24815000
PDZ and LIM domain protein 1	Pdlim1	0	6792500	4038200	15297000	16023000	24849000
Syndecan-4	Sdc4	32588000	58557000	25889000	20592000	33674000	25125000
Ubiquitin-fold modifier 1	Ufm1	39350000	35534000	45699000	7445300	17469000	25139000
Myosin-11	Myh11	5026800	0	0	0	0	25268000
Protein LYRIC	Mtdh	8478900	0	13891000	23870000	41558000	25296000
Nuclear migration protein nudC	Nudc	0	6670300	4672200	10192000	7304300	25323000
Hepatoma-derived growth factor-related protein 3	Hdgfrp3	7513600	11389000	9871500	15202000	23677000	25408000
3-hydroxybutyrate dehydrogenase type 2	Bdh2	26208000	22755000	15548000	10608000	23991000	25582000
Glutamine--fructose-6-phosphate aminotransferase [isomerizing] 1	Gfpt1	27709000	17350000	20891000	17333000	22096000	25620000
Sec1 family domain-containing protein 1	Scfd1	0	13569000	0	22236000	27065000	25651000
Endoplasmic reticulum resident protein 29	Erp29	9227000	6424100	21635000	19037000	44891000	25674000
Methylosome protein 50	Wdr77	0	0	0	7913200	0	25705000
6-phosphogluconolactonase	Pgls	25885000	18188000	0	19813000	69076000	25724000
Alpha-soluble NSF attachment protein	Napa	18996000	0	11747000	43405000	57399000	25725000
Cytochrome P450 4B1	Cyp4b1	2803500	4726300	0	15742000	7345600	25778000
Glycogen [starch] synthase, muscle	Gys1	47503000	39710000	59606000	16028000	8135600	25895000
Malectin	Mlec	22559000	20590000	17505000	20339000	29035000	25995000
Platelet-activating factor acetylhydrolase IB subunit alpha	Pafah1b1	0	14402000	0	19722000	37549000	26007000
Aminopeptidase B	Rnpep	23603000	19214000	18119000	5805700	32255000	26021000
ATP-dependent RNA helicase DDX1	Ddx1	32908000	44846000	11370000	19740000	16109000	26131000
Insulin-like growth factor-binding protein 5	Igfbp5	93683000	115190000	107360000	46830000	0	26197000
ELAV-like protein	Elavl1	22115000	18215000	7165800	10091000	9143500	26344000
Matrin-3	Matr3	7889600	9312800	3017900	28885000	15848000	26375000
Neutral cholesterol ester hydrolase 1	Nceh1	7066600	15675000	7569800	18296000	22851000	26429000
Alpha-adducin	Add1	0	5928100	5162600	8669100	17632000	26477000
Adaptin ear-binding coat-associated protein 2	Necap2	19004000	15089000	25486000	21080000	29797000	26580000
Proliferating cell nuclear antigen	Pcna	29454000	15616000	10761000	13401000	74382000	26592000
Importin subunit beta-1	Kpnb1	95783000	34207000	19406000	63447000	90438000	26635000
60S acidic ribosomal protein P1	Rplp1	48840000	57474000	46138000	86570000	56930000	26776000
Cytochrome b-c1 complex subunit 1, mitochondrial	Uqcrc1	0	0	5703500	38234000	56271000	26854000
Dipeptidyl peptidase 2	Dpp7	0	0	0	0	0	26972000
Twinfilin-1	Twf1	0	33212000	6580400	16115000	94727000	27189000
Glucose-6-phosphate 1-dehydrogenase	G6pdx	6096900	0	0	20933000	35295000	27216000
PDZ and LIM domain protein 7	Pdlim7	0	4588400	7826900	12734000	19017000	27520000
COMM domain-containing protein 3	Commd3	0	0	0	10920000	0	27685000
Beta-2-microglobulin	B2m	24214000	6237100	20435000	6870100	12278000	28032000
Eukaryotic translation initiation factor 5	Eif5	0	14015000	10251000	19531000	28014000	28137000
Clathrin light chain B	Cltb	29980000	30595000	51654000	77910000	38040000	28140000
DNA damage-binding protein 1	Ddb1	6949500	11009000	0	26585000	35465000	28195000
ATP synthase subunit g, mitochondrial	Atp5l	20769000	25917000	10094000	6169300	45068000	28349000
EF-hand domain-containing protein D2	Efhd2	18249000	14572000	24749000	14939000	44053000	28599000
Cation-dependent mannose-6-phosphate receptor	M6pr	5594500	0	0	13653000	34905000	28635000
Rho guanine nucleotide exchange factor 2	Arhgef2	0	0	0	15341000	15091000	28642000
	RGD1562301	26034000	17361000	10613000	14880000	31849000	28931000
Transmembrane 9 superfamily member 2	Tm9sf2	10008000	5665400	8534100	6240700	32399000	28999000
Hsp90 co-chaperone Cdc37;Hsp90 co-chaperone Cdc37, N-terminally processed	Cdc37	14165000	23335000	9526800	37411000	35500000	29179000
L-lactate dehydrogenase B chain	Ldhb	190960000	202870000	84118000	42813000	34964000	29193000
Sorting nexin-1	Snx1	0	0	0	20338000	52487000	29271000
NHP2-like protein 1;NHP2-like protein 1, N-terminally processed	Nhp2l1	39671000	17985000	14591000	37020000	52856000	29348000
Eukaryotic translation initiation factor 2 subunit 3	Eif2s3	29228000	6486700	19335000	30168000	66679000	29774000
GTP-binding protein SAR1b	Sar1b	13777000	19061000	13330000	47468000	13881000	29785000
Leucine zipper transcription factor-like protein 1	Lztfl1	66579000	38567000	70151000	12399000	0	29961000
Interferon-induced guanylate-binding protein 2	Gbp2	61815000	68229000	150390000	38899000	45945000	30748000
	Slc25a12	4360900	5727400	1689800	10853000	37946000	30785000
S-formylglutathione hydrolase	Esd	57740000	26589000	16397000	47503000	77882000	30902000
Syntenin-1	Sdcbp	19938000	21675000	22811000	8261300	27286000	31261000
Synaptosomal-associated protein 23	Snap23	5643700	5049100	0	4310500	34378000	31360000
26S proteasome non-ATPase regulatory subunit 2	Psmd2	6850700	33281000	10935000	35293000	20004000	31804000
Estradiol 17-beta-dehydrogenase 11;17-beta-hydroxysteroid dehydrogenase 13	Hsd17b11;Hsd17b13	21595000	76087000	0	37190000	106520000	32283000
Succinyl-CoA:3-ketoacid coenzyme A transferase 1, mitochondrial	Oxct1	0	0	8472900	44505000	65617000	32512000
Fascin	Fscn1	0	0	0	3078800	32852000	32612000
V-type proton ATPase subunit E 1	Atp6v1e1	46208000	61201000	85969000	25193000	81836000	32734000
Protein mago nashi homolog	Magoh	8019300	11759000	9928500	9825100	29794000	32821000
S-adenosylmethionine synthase isoform type-2	Mat2a	0	0	0	14798000	41207000	32841000
Tumor susceptibility gene 101 protein	Tsg101	29920000	17393000	4737200	7389000	29553000	32879000
Eukaryotic translation initiation factor 3 subunit B	Eif3b	10669000	6461200	5925100	17260000	31739000	32963000
Cytochrome b-c1 complex subunit 2, mitochondrial	Uqcrc2	0	0	0	16352000	40229000	33313000
Guanine nucleotide-binding protein subunit alpha-11	Gna11	22985000	24105000	23388000	11559000	24324000	33383000
Isocitrate dehydrogenase [NAD] subunit alpha, mitochondrial	Idh3a	0	0	0	17571000	34507000	33693000
Obg-like ATPase 1	Ola1	32927000	30152000	20045000	6916600	58700000	33847000
Lactation elevated protein 1	Lace1	91180000	63979000	73349000	0	50006000	34266000
Mitogen-activated protein kinase 15	Mapk15	30494000	25407000	21599000	24388000	29918000	34283000
Heparin cofactor 2	Serpind1	22206000	17958000	13721000	24537000	29207000	34295000
Glutamate receptor ionotropic, NMDA 2D	Grin2d	0	8714500	0	17842000	29067000	34393000
Succinate dehydrogenase [ubiquinone] flavoprotein subunit, mitochondrial	Sdha	19842000	0	0	31362000	25888000	34710000
Exportin-1	Xpo1	3176800	0	0	15296000	36309000	34772000
Latexin	Lxn	23505000	44324000	16440000	54482000	46318000	34914000
Histone-binding protein RBBP7	Rbbp7	18215000	12703000	13362000	22733000	29408000	35311000
Tryptophan--tRNA ligase, cytoplasmic;T1-TrpRS;T2-TrpRS	Wars	10069000	21368000	12484000	23404000	28051000	35474000
Ras-related protein Rab-13	Rab13	7696200	0	9862600	12623000	19259000	35598000
Antizyme inhibitor 1	Azin1	73866000	49666000	61410000	18408000	18835000	35845000
28 kDa heat- and acid-stable phosphoprotein	Pdap1	0	0	19247000	11690000	19921000	35884000
Matrix metalloproteinase-14	Mmp14	59507000	55163000	0	0	44460000	35967000
Sarcoplasmic/endoplasmic reticulum calcium ATPase 2	Atp2a2	79229000	67763000	79585000	72751000	106290000	36128000
SPATS2-like protein	Spats2l	49004000	35025000	50403000	31350000	32064000	36147000
Ragulator complex protein LAMTOR1	Lamtor1	0	0	0	19804000	10999000	36279000
40S ribosomal protein S30	Fau	7148400	0	10479000	27064000	33561000	36458000
Alanine--tRNA ligase, cytoplasmic	Aars	29642000	39721000	17800000	17736000	49379000	36507000
AP-2 complex subunit alpha-2	Ap2a2	18289000	27493000	13338000	32902000	67734000	37056000
Proteasome subunit alpha type-4	Psma4	12859000	157600000	84566000	41926000	121020000	37300000
Peptidyl-glycine alpha-amidating monooxygenase;Peptidylglycine alpha-hydroxylating monooxygenase;Peptidyl-alpha-hydroxyglycine alpha-amidating lyase	Pam	19069000	27436000	28700000	16491000	0	37405000
Serine/threonine-protein phosphatase 2A catalytic subunit alpha isoform	Ppp2ca	40347000	49838000	38369000	23352000	49760000	37481000
Glutaredoxin-3	Glrx3	15203000	40698000	37682000	16006000	49944000	37525000
C-1-tetrahydrofolate synthase, cytoplasmic;Methylenetetrahydrofolate dehydrogenase;Methenyltetrahydrofolate cyclohydrolase;Formyltetrahydrofolate synthetase;C-1-tetrahydrofolate synthase, cytoplasmic, N-terminally processed	Mthfd1	14171000	13571000	25921000	16592000	38477000	37529000
ADP-sugar pyrophosphatase	Nudt5	26311000	25752000	23010000	25007000	50753000	37654000
Isovaleryl-CoA dehydrogenase, mitochondrial	Ivd	0	0	0	0	0	37738000
Arfaptin-1	Arfip1	0	13175000	0	16401000	47641000	37738000
Fibulin-5	Fbln5	21060000	6576500	8947500	38204000	43420000	37763000
Golgi phosphoprotein 3	Golph3	15228000	10301000	18709000	20586000	23358000	37949000
Phosphatidylinositol transfer protein alpha isoform	Pitpna	27048000	113270000	15652000	62262000	86093000	37995000
AP-2 complex subunit sigma	Ap2s1	22898000	0	18106000	20563000	0	37997000
tRNA-splicing ligase RtcB homolog	Rtcb	15192000	17624000	18448000	42021000	70067000	38492000
Translin-associated protein X	Tsnax	40383000	28251000	36238000	20796000	9585100	38783000
Protein FAM162A	Fam162a	31330000	22430000	25641000	53863000	30017000	38879000
Tubulin-specific chaperone A	Tbca	45672000	29305000	12301000	18562000	11988000	39203000
Proprotein convertase subtilisin/kexin type 5	Pcsk5	57151000	49040000	17077000	47385000	45517000	39457000
Xaa-Pro dipeptidase	Pepd	42688000	32989000	13105000	68645000	34946000	39805000
Calcium/calmodulin-dependent protein kinase type II subunit delta;Calcium/calmodulin-dependent protein kinase type II subunit alpha;Calcium/calmodulin-dependent protein kinase type II subunit gamma;Calcium/calmodulin-dependent protein kinase type II subunit beta	Camk2d;Camk2a;Camk2g;Camk2b	8306600	10889000	28555000	31266000	29222000	39856000
Proteolipid protein 2	Plp2	0	5287700	13707000	63956000	28897000	39888000
60S ribosomal protein L32	Rpl32	0	0	12843000	0	56172000	39913000
	Diaph1	25485000	5142500	0	0	18049000	40017000
Dihydropteridine reductase	Qdpr	54147000	71443000	65033000	31068000	95808000	40540000
Splicing factor U2AF 26 kDa subunit	U2af1l4	27719000	13733000	11025000	16169000	27755000	41246000
Low molecular weight phosphotyrosine protein phosphatase	Acp1	51309000	40324000	61005000	39116000	42760000	41876000
Protein PRRC1	Prrc1	59177000	39148000	33983000	26065000	55120000	42030000
Pyruvate dehydrogenase E1 component subunit beta, mitochondrial	Pdhb	14509000	12471000	31993000	22371000	40064000	42039000
von Willebrand factor A domain-containing protein 5A	Vwa5a	0	0	4525900	2711300	24138000	42070000
Inosine-5-monophosphate dehydrogenase 2	Impdh2	11681000	10196000	0	20572000	24439000	42233000
Aminoacylase-1A	Acy1a	0	15509000	0	0	18907000	42339000
Far upstream element-binding protein 2	Khsrp	0	10662000	0	78573000	143560000	42394000
Lactoylglutathione lyase	Glo1	50390000	43685000	37409000	7087600	24850000	42672000
Transcription elongation factor B polypeptide 2	Tceb2	32518000	31455000	43836000	31951000	62199000	42691000
26S protease regulatory subunit 6B	Psmc4	7737400	7865100	25944000	44360000	64929000	42958000
Plasminogen activator inhibitor 1 RNA-binding protein;Plasminogen activator inhibitor 1 RNA-binding protein, N-terminally processed	Serbp1	0	34534000	16902000	46240000	53146000	43113000
T-complex protein 1 subunit epsilon	Cct5	20673000	19259000	39996000	68105000	85309000	43207000
ATP synthase-coupling factor 6, mitochondrial	Atp5j	6348800	14259000	0	49959000	45378000	43222000
Cytosol aminopeptidase	Lap3	0	9608600	0	30351000	10204000	43296000
Brain acid soluble protein 1	Basp1	0	0	0	27357000	20872000	43342000
Glycine--tRNA ligase	Gars	8552200	9648300	7284500	39365000	77182000	43444000
Glycosyltransferase 8 domain-containing protein 1	Glt8d1	120370000	112450000	130710000	29217000	0	43549000
Clathrin light chain A	Clta	27902000	20882000	30009000	30097000	44952000	43672000
Disabled homolog 2	Dab2	7240200	13121000	10978000	18918000	39393000	44132000
Heat shock factor-binding protein 1	Hsbp1	0	30087000	16841000	31545000	18316000	44185000
C-reactive protein	Crp	29003000	22189000	18144000	15423000	26625000	44348000
Metalloproteinase inhibitor 1	Timp1	14647000	10311000	0	0	5632200	44369000
Serine/threonine-protein phosphatase PP1-alpha catalytic subunit;Serine/threonine-protein phosphatase PP1-gamma catalytic subunit	Ppp1ca;Ppp1cc	29807000	29147000	13857000	30559000	45676000	44673000
Complement component C8 beta chain	C8b	27836000	26894000	37903000	18590000	43946000	44787000
Drebrin	Dbn1	0	0	0	20580000	27946000	45156000
Latent-transforming growth factor beta-binding protein 2	Ltbp2	0	0	0	34447000	52546000	45157000
Leucine-rich repeat-containing protein 15	Lrrc15	0	0	0	24143000	45811000	45324000
Transcriptional activator protein Pur-beta	Purb	10121000	15924000	0	55641000	56347000	45551000
NADH dehydrogenase [ubiquinone] flavoprotein 2, mitochondrial	Ndufv2	0	0	11637000	31632000	22700000	45598000
Very-long-chain 3-oxoacyl-CoA reductase	Hsd17b12	0	9756800	0	27487000	22643000	45933000
Prolyl endopeptidase	Prep	29516000	44000000	32082000	20065000	61330000	45984000
N(G),N(G)-dimethylarginine dimethylaminohydrolase 2	Ddah2	16440000	16244000	0	21616000	19752000	46021000
	Utrn	11339000	0	0	43579000	44737000	46447000
General vesicular transport factor p115	Uso1	0	44825000	30457000	49021000	60862000	46638000
Protein kinase C and casein kinase substrate in neurons 2 protein	Pacsin2	14136000	23732000	14794000	47612000	25711000	46681000
Nuclear transport factor 2	Nutf2	37415000	28600000	34686000	30266000	34504000	46906000
Protein CutA	Cuta	10177000	38376000	31377000	13350000	31288000	47146000
Dihydrolipoyl dehydrogenase, mitochondrial	Dld	0	0	0	21508000	91597000	47258000
Glycine cleavage system H protein, mitochondrial	Gcsh	3794300	34635000	20309000	36875000	104370000	47331000
Cytosolic acyl coenzyme A thioester hydrolase	Acot7	26504000	0	37618000	34476000	77713000	47378000
Coactosin-like protein	Cotl1	13478000	0	0	42281000	49348000	47717000
Atlastin-3	Atl3	14088000	13787000	25184000	54943000	77742000	47874000
Glutamyl aminopeptidase	Enpep	28347000	29576000	28644000	32421000	64364000	48164000
GTPase NRas;GTPase HRas;GTPase HRas, N-terminally processed;GTPase KRas;GTPase KRas, N-terminally processed	Nras;Hras;Kras	6697000	54100000	39543000	6097600	59732000	48409000
Septin-11	Septin11	14608000	0	20565000	21499000	39563000	48517000
Mitogen-activated protein kinase 3	Mapk3	51585000	42820000	42947000	37787000	39732000	48556000
Fatty acid synthase;[Acyl-carrier-protein] S-acetyltransferase;[Acyl-carrier-protein] S-malonyltransferase;3-oxoacyl-[acyl-carrier-protein] synthase;3-oxoacyl-[acyl-carrier-protein] reductase;3-hydroxyacyl-[acyl-carrier-protein] dehydratase;Enoyl-[acyl-carrier-protein] reductase;Oleoyl-[acyl-carrier-protein] hydrolase	Fasn	7833700	10330000	10705000	13349000	39480000	48842000
NAD(P)H-hydrate epimerase	Apoa1bp	55999000	65952000	46112000	29539000	56515000	49204000
Ras-related protein R-Ras	Rras	65642000	96294000	111280000	72387000	79225000	49367000
Eukaryotic translation initiation factor 3 subunit G	Eif3g	0	9748700	15217000	19389000	108030000	49447000
Sushi repeat-containing protein SRPX	Srpx	38714000	26111000	32347000	52239000	55996000	49720000
Insulin-degrading enzyme	Ide	69102000	68716000	100130000	0	47460000	49828000
Extracellular superoxide dismutase [Cu-Zn]	Sod3	46395000	38300000	39014000	42376000	32687000	50461000
Glycogen phosphorylase, muscle form	Pygm	31499000	27168000	32032000	25781000	46263000	50502000
ATP synthase subunit O, mitochondrial	Atp5o	28236000	20739000	0	71689000	113120000	50769000
Retinoid-inducible serine carboxypeptidase	Scpep1	15608000	14265000	17232000	60349000	35918000	51024000
Complement factor D	Cfd	12660000	10786000	15699000	24220000	21716000	51094000
RNA-binding motif protein, X chromosome;RNA-binding motif protein, X chromosome, N-terminally processed;RNA-binding motif protein, X chromosome retrogene-like;RNA-binding motif protein, X chromosome retrogene-like, N-terminally processed;RNA binding motif protein, X-linked-like-1	Rbmx;Rbmxrtl;Rbmxl1	13966000	0	10985000	22884000	35034000	51406000
Glycogen phosphorylase, brain form	Pygb	32652000	38530000	21211000	46196000	65777000	51781000
Osteoclast-stimulating factor 1	Ostf1	161790000	84214000	181220000	98549000	228620000	51822000
Acidic leucine-rich nuclear phosphoprotein 32 family member B	Anp32b	150500000	121790000	137960000	49306000	112060000	52249000
Vesicle-associated membrane protein 2	Vamp2	0	0	0	13743000	19122000	52351000
Dynactin subunit 2	Dctn2	24657000	518800000	56376000	23782000	0	52364000
60S ribosomal protein L34	Rpl34	113820000	0	0	56019000	95637000	52440000
3-hydroxyacyl-CoA dehydrogenase type-2	Hsd17b10	0	0	0	24499000	37099000	52983000
Integrin beta-like protein 1	Itgbl1	64100000	49827000	33287000	79658000	83047000	53043000
Tetraspanin-2	Tspan2	62690000	50935000	45821000	44401000	51310000	53210000
3-mercaptopyruvate sulfurtransferase	Mpst	29903000	95101000	45822000	74669000	81079000	53241000
Protein-L-isoaspartate(D-aspartate) O-methyltransferase	Pcmt1	35544000	33878000	33549000	25278000	73734000	53478000
Isochorismatase domain-containing protein 1	Isoc1	21536000	37141000	17072000	6241300	25148000	53621000
Legumain	Lgmn	25646000	37256000	31972000	83615000	90480000	54145000
Vesicle-fusing ATPase	Nsf	6921200	9769700	22518000	32261000	47438000	54781000
Isocitrate dehydrogenase [NAD] subunit gamma 1, mitochondrial	Idh3g	0	29643000	0	83108000	129280000	55058000
Eukaryotic translation initiation factor 6	Eif6	38051000	28597000	28456000	37782000	174640000	55139000
Translocon-associated protein subunit alpha	Ssr1	48904000	63888000	55213000	33842000	69694000	55434000
Dihydrolipoyllysine-residue succinyltransferase component of 2-oxoglutarate dehydrogenase complex, mitochondrial	Dlst	5366200	0	4692100	5705900	102150000	55883000
Y-box-binding protein 3	Ybx3	27688000	24481000	28531000	48664000	0	56644000
26S proteasome non-ATPase regulatory subunit 13	Psmd13	58113000	16192000	22679000	36520000	64742000	57027000
Tissue alpha-L-fucosidase	Fuca1	23237000	61330000	41978000	29855000	63088000	57217000
Selenium-binding protein 1	Selenbp1	111330000	23373000	109110000	19730000	35793000	57285000
Carbonic anhydrase 1	Ca1	611560000	676220000	755170000	25847000	71788000	57468000
Alpha-aminoadipic semialdehyde dehydrogenase	Aldh7a1	13152000	0	25803000	19308000	39206000	57843000
Unconventional myosin-Id	Myo1d	0	12669000	4970700	40434000	71529000	58077000
60S ribosomal protein L35	Rpl35	0	32360000	29124000	21770000	52109000	58186000
Choline transporter-like protein 2	Slc44a2	40370000	41764000	38493000	27898000	59411000	58675000
NADH-ubiquinone oxidoreductase 75 kDa subunit, mitochondrial	Ndufs1	15575000	0	0	39914000	74931000	60058000
Homeodomain-only protein	Hopx	160250000	167790000	177190000	19887000	49228000	60164000
Guanine nucleotide-binding protein G(s) subunit alpha isoforms short;Guanine nucleotide-binding protein G(s) subunit alpha isoforms XLas	Gnas	41934000	40247000	18450000	39906000	52832000	60207000
Pre-mRNA-processing factor 19	Prpf19	7893400	15586000	9317300	9634900	88815000	60270000
Coagulation factor XII;Coagulation factor XIIa heavy chain;Coagulation factor XIIa light chain	F12	20475000	29913000	19263000	0	37222000	60665000
Septin-8	Septin8	12926000	13007000	0	9257300	8329100	60953000
60S ribosomal protein L21	Rpl21	9870000	959480	15714000	55889000	89983000	61571000
AP-2 complex subunit mu	Ap2m1	6545200	25443000	9956600	25373000	49526000	61651000
Cytochrome c oxidase subunit 4 isoform 2, mitochondrial	Cox4i2	0	55581000	51052000	74815000	132430000	61829000
Actin, cytoplasmic 1;Actin, cytoplasmic 1, N-terminally processed	Actb	29127000	18198000	16597000	408200000	698740000	62400000
Heterogeneous nuclear ribonucleoprotein D-like	Hnrnpdl	49053000	39718000	45929000	30476000	40814000	62636000
Eukaryotic translation initiation factor 4H	Eif4h	25706000	9684800	37812000	89171000	118830000	62707000
Serine/threonine-protein kinase 24;Serine/threonine-protein kinase 24 35 kDa subunit;Serine/threonine-protein kinase 24 12 kDa subunit	Stk24	28572000	17363000	24284000	21111000	45086000	62737000
Latent-transforming growth factor beta-binding protein 1	Ltbp1	100660000	89128000	88762000	47016000	57378000	62790000
Septin-9	Septin9	86334000	66760000	25462000	43132000	61808000	62872000
Procollagen-lysine,2-oxoglutarate 5-dioxygenase 1	Plod1	39475000	16629000	0	42735000	63843000	63220000
Alcohol dehydrogenase class-3	Adh5	72846000	106930000	95690000	47130000	79267000	63433000
Inosine triphosphate pyrophosphatase	Itpa	49095000	26743000	41438000	35989000	78344000	63612000
Sorting nexin-5	Snx5	37332000	41164000	16501000	22772000	66162000	63619000
Glypican-1;Secreted glypican-1	Gpc1	117310000	87396000	68144000	37867000	33766000	64200000
Charged multivesicular body protein 5	Chmp5	23434000	14160000	29964000	29201000	62289000	64264000
Peroxisomal multifunctional enzyme type 2;(3R)-hydroxyacyl-CoA dehydrogenase;Enoyl-CoA hydratase 2	Hsd17b4	167510000	227220000	191890000	70538000	122890000	64289000
Glia maturation factor beta	Gmfb	55863000	95740000	57243000	32974000	48196000	64533000
S-phase kinase-associated protein 1	Skp1	53475000	22998000	50394000	40261000	64509000	64560000
Complement component 1 Q subcomponent-binding protein, mitochondrial	C1qbp	15483000	21241000	34100000	41149000	19576000	64771000
60S ribosomal protein L15	Rpl15	0	0	0	34662000	48464000	65103000
Myelin protein P0	Mpz	0	15667000	0	8535100	18474000	65218000
ADP/ATP translocase 1	Slc25a4	0	29052000	22832000	39639000	46915000	65234000
Telomerase protein component 1	Tep1	62919000	44612000	41276000	34492000	59642000	65301000
DnaJ homolog subfamily B member 11	Dnajb11	36443000	27272000	31175000	31717000	50541000	65564000
Acidic leucine-rich nuclear phosphoprotein 32 family member A	Anp32a	56469000	50955000	25194000	39416000	75575000	65690000
Proteasome subunit alpha type-3	Psma3	35754000	52454000	61724000	52880000	86003000	65984000
Prostaglandin E synthase 3	Ptges3	35951000	70929000	39261000	57347000	60404000	66216000
PDZ and LIM domain protein 4	Pdlim4	16878000	6721700	8460800	22142000	43566000	66368000
Neutrophil antibiotic peptide NP-4	Np4	150090000	119360000	128490000	87559000	76102000	66387000
Abl interactor 1	Abi1	56148000	35958000	56113000	67561000	146410000	66501000
Protein ERGIC-53	Lman1	18041000	42656000	51257000	57604000	67396000	66751000
Major prion protein	Prnp	40443000	50246000	0	40917000	78191000	66825000
26S protease regulatory subunit 6A	Psmc3	25439000	58363000	19061000	39742000	70054000	66834000
Succinyl-CoA ligase [ADP/GDP-forming] subunit alpha, mitochondrial	Suclg1	0	10757000	0	43924000	80850000	66985000
26S proteasome non-ATPase regulatory subunit 11	Psmd11	40431000	50177000	44963000	47423000	72743000	67077000
Trifunctional enzyme subunit beta, mitochondrial;3-ketoacyl-CoA thiolase	Hadhb	21141000	16973000	20117000	38097000	58546000	67121000
Platelet-derived growth factor receptor-like protein	Pdgfrl	129810000	133620000	121530000	98552000	100540000	67223000
Myelin basic protein	Mbp	0	0	13406000	18138000	44550000	67293000
Guanine nucleotide-binding protein G(k) subunit alpha	Gnai3	18822000	0	21049000	17620000	73410000	67521000
RuvB-like 1	Ruvbl1	39851000	29149000	63901000	43988000	268850000	67888000
CST complex subunit STN1	Obfc1	97899000	98881000	69725000	26483000	81115000	68054000
Cellular nucleic acid-binding protein	Cnbp	0	19089000	17345000	60029000	15614000	68658000
Argininosuccinate synthase	Ass1	57916000	82842000	71624000	40942000	126590000	68713000
Microtubule-associated protein RP/EB family member 1	Mapre1	0	21555000	0	36411000	43632000	68867000
cAMP-dependent protein kinase type I-alpha regulatory subunit;cAMP-dependent protein kinase type I-alpha regulatory subunit, N-terminally processed	Prkar1a	23717000	26838000	23755000	62049000	97198000	68970000
Proteasome subunit beta type-6	Psmb6	39948000	64621000	55136000	74082000	84427000	69647000
Proliferation-associated protein 2G4	Pa2g4	28338000	12171000	19440000	58209000	46445000	70041000
Glutamine synthetase	Glul	0	15993000	15334000	35069000	33147000	70140000
Up-regulated during skeletal muscle growth protein 5	Usmg5	9317900	0	0	20760000	45413000	70195000
Rho guanine nucleotide exchange factor 1	Arhgef1	41402000	32895000	9535200	22953000	54751000	70363000
Prohibitin-2	Phb2	30016000	9642300	15367000	44217000	15973000	70446000
26S protease regulatory subunit 8	Psmc5	0	0	0	31234000	42983000	70479000
Biliverdin reductase A	Blvra	35182000	31627000	39852000	37090000	58682000	70755000
Integrin-linked protein kinase	Ilk	29966000	52291000	14761000	45296000	53948000	70845000
Ras-related protein Rap-1A	Rap1a	0	29502000	31455000	109530000	156080000	71178000
Nucleobindin-2;Nesfatin-1	Nucb2	24659000	17207000	51578000	54282000	105810000	71220000
60S ribosomal protein L18a	Rpl18a	0	0	0	78984000	93788000	72455000
Hexokinase-1	Hk1	5458200	28335000	9147000	76262000	106200000	73012000
UV excision repair protein RAD23 homolog B	Rad23b	88594000	111290000	79890000	78618000	80915000	73459000
Membrane-associated progesterone receptor component 1	Pgrmc1	34009000	11378000	13423000	56175000	29253000	73817000
Mesencephalic astrocyte-derived neurotrophic factor	Manf	61503000	60706000	28515000	57667000	112870000	74187000
ATP synthase subunit delta, mitochondrial	Atp5d	0	0	0	11234000	135030000	74211000
Reticulocalbin-2	Rcn2	91547000	0	105010000	140040000	183460000	74221000
Non-muscle caldesmon	Cald1	0	0	0	50500000	98025000	74401000
Plasminogen activator inhibitor 1	Serpine1	21499000	14882000	13175000	13452000	31014000	75246000
Elongation factor Tu, mitochondrial	Tufm	39021000	25293000	41759000	68757000	64796000	75489000
Proteasome subunit beta type-7	Psmb7	88177000	72465000	68806000	81425000	89893000	75500000
Plasma membrane calcium-transporting ATPase 1	Atp2b1	83526000	48561000	85397000	70188000	194610000	76260000
Xaa-Pro aminopeptidase 1;Xaa-Pro aminopeptidase 1, N-terminally processed	Xpnpep1	36042000	34415000	23424000	68645000	80648000	76392000
Metalloproteinase inhibitor 2	Timp2	0	0	0	60264000	48929000	76550000
Dynein light chain roadblock-type 1	Dynlrb1	17660000	12904000	15840000	47106000	57287000	76611000
40S ribosomal protein S15	Rps15	0	25277000	19886000	0	107160000	77329000
Lysosome-associated membrane glycoprotein 2	Lamp2	39222000	65397000	49827000	75204000	84533000	77576000
Translocon-associated protein subunit gamma	Ssr3	41066000	37839000	30531000	109230000	73156000	78269000
Cytochrome c oxidase subunit 4 isoform 1, mitochondrial	Cox4i1	8745200	13780000	5670800	65485000	79875000	78302000
Mannose-binding protein C	Mbl2	152730000	321690000	174570000	46500000	71407000	78463000
Proteasome subunit alpha type-1	Psma1	22138000	33200000	40282000	48034000	48294000	79112000
Tumor protein D54	Tpd52l2	25332000	24604000	30837000	18321000	69920000	79129000
Proteasome subunit beta type-3	Psmb3	43433000	40632000	67115000	48773000	57115000	79183000
C-type lectin domain family 11 member A	Clec11a	42662000	34035000	78088000	15304000	98634000	79195000
V-type proton ATPase subunit B, brain isoform	Atp6v1b2	138370000	94821000	191020000	124530000	95339000	79459000
Wnt inhibitory factor 1	Wif1	115970000	93949000	120110000	49803000	67068000	79765000
Apolipoprotein A-I;Proapolipoprotein A-I	Apoa1	109710000	252060000	152600000	16777000	134650000	80090000
E3 UFM1-protein ligase 1	Ufl1	104490000	132360000	132790000	89311000	86841000	80095000
60S ribosomal protein L14	Rpl14	0	9452800	0	54147000	86658000	80271000
Eukaryotic translation initiation factor 3 subunit A	Eif3a	48803000	34727000	31486000	74870000	98770000	80388000
Leukocyte surface antigen CD47	Cd47	93735000	74241000	61438000	85521000	101150000	81383000
Catechol O-methyltransferase	Comt	112850000	77539000	92646000	50590000	74004000	81854000
60S ribosomal protein L6	Rpl6	23460000	18046000	19218000	31050000	60243000	82244000
Peroxisomal acyl-coenzyme A oxidase 1;Peroxisomal acyl-CoA oxidase 1, A chain;Peroxisomal acyl-CoA oxidase 1, B chain;Peroxisomal acyl-CoA oxidase 1, C chain	Acox1	0	0	0	0	100460000	82439000
60S ribosomal protein L13a	Rpl13a	41202000	57430000	50307000	66416000	91760000	83248000
Myotrophin	Mtpn	52303000	67053000	59691000	44574000	74831000	83882000
Beta-hexosaminidase subunit beta	Hexb	51855000	51993000	38588000	64130000	76663000	85377000
Voltage-dependent anion-selective channel protein 3	Vdac3	53445000	54868000	25166000	54190000	47144000	86504000
Phosphatidylinositol-glycan-specific phospholipase D	Gpld1	159520000	178030000	156690000	73605000	75346000	86668000
Proteasome subunit beta type-2	Psmb2	41329000	60028000	50661000	65889000	81112000	87046000
Phosphatidylinositol-binding clathrin assembly protein	Picalm	38529000	32701000	26040000	26862000	113470000	87599000
Extended synaptotagmin-1	Esyt1	38016000	57324000	25434000	56054000	136900000	88276000
NAD(P)H dehydrogenase [quinone] 1	Nqo1	75706000	81934000	76149000	57538000	112310000	88345000
Monocyte differentiation antigen CD14	Cd14	13986000	41499000	63457000	55929000	43118000	88572000
Neutrophil antibiotic peptide NP-1;Neutrophil antibiotic peptide NP-2	Defa	38300000	52395000	25939000	59940000	64737000	88865000
Inositol monophosphatase 1	Impa1	122120000	93525000	117740000	39782000	62598000	89368000
Phosphate carrier protein, mitochondrial	Slc25a3	44868000	32568000	32920000	33864000	94361000	90230000
Septin-2	Septin2	31677000	43482000	35247000	107690000	103640000	90513000
Arginine--tRNA ligase, cytoplasmic	Rars	30628000	44076000	41172000	81533000	79667000	90940000
Translocon-associated protein subunit delta	Ssr4	38844000	15550000	8197300	66302000	72644000	91899000
Transcriptional activator protein Pur-alpha	Pura	42824000	56889000	59843000	68903000	150250000	92047000
Trifunctional enzyme subunit alpha, mitochondrial;Long-chain enoyl-CoA hydratase;Long chain 3-hydroxyacyl-CoA dehydrogenase	Hadha	0	0	0	63278000	52415000	92486000
Vesicle-associated membrane protein-associated protein A	Vapa	107220000	106060000	84562000	100100000	208440000	93121000
F-actin-capping protein subunit alpha-1	Capza1	57433000	69521000	76387000	86522000	81914000	93310000
Pleiotrophin	Ptn	172550000	218410000	198240000	40354000	46335000	93371000
Leucine-rich repeat flightless-interacting protein 1	Lrrfip1	10826000	0	0	24398000	124700000	93769000
Angiotensinogen;Angiotensin-1;Angiotensin-2;Angiotensin-3;Angiotensin-4;Angiotensin 1-9;Angiotensin 1-7;Angiotensin 1-5;Angiotensin 1-4	Agt	57768000	160590000	75870000	19639000	82132000	94530000
Cytoplasmic aconitate hydratase	Aco1	93108000	125340000	91768000	84796000	124230000	94555000
Hsc70-interacting protein	St13	17102000	36150000	26941000	57825000	50822000	95592000
SAP domain-containing ribonucleoprotein	Sarnp	16602000	23684000	19228000	37543000	62517000	95682000
3-ketoacyl-CoA thiolase B, peroxisomal;3-ketoacyl-CoA thiolase A, peroxisomal	Acaa1b;Acaa1a	65960000	65423000	55277000	59384000	82705000	95730000
Electron transfer flavoprotein subunit beta	Etfb	15363000	22689000	19310000	70035000	143320000	95856000
Dihydrolipoyllysine-residue acetyltransferase component of pyruvate dehydrogenase complex, mitochondrial	Dlat	22712000	15496000	16813000	26804000	69062000	96140000
Protein phosphatase 1 regulatory subunit 1B	Ppp1r1b	26011000	104320000	87601000	76986000	34798000	96275000
Alcohol dehydrogenase 1	Adh1	21778000	3860700	6542100	36526000	92303000	97270000
Non-specific lipid-transfer protein	Scp2	13748000	18931000	15642000	7550200	12238000	97375000
EH domain-containing protein 3	Ehd3	345770000	330190000	298000000	63894000	136650000	97583000
LRP2-binding protein	Lrp2bp	0	0	29126000	0	143900000	97737000
MICOS complex subunit Mic60	Immt	7889200	0	0	82712000	137940000	97866000
Calpain small subunit 1	Capns1	44637000	66026000	72225000	65297000	68922000	97955000
Cytosolic non-specific dipeptidase	Cndp2	61311000	48451000	28697000	58796000	116440000	98041000
Heterogeneous nuclear ribonucleoprotein H2	Hnrnph2	35826000	36269000	30784000	58709000	100000000	98648000
Plasma protease C1 inhibitor	Serping1	93090000	107920000	66780000	99467000	60482000	99021000
Formin-binding protein 1	Fnbp1	250900000	200330000	214260000	43377000	108360000	99127000
Protein transport protein Sec61 subunit alpha isoform 1	Sec61a1	63792000	44012000	36020000	47718000	90588000	100210000
Mitogen-activated protein kinase 1	Mapk1	57091000	51208000	46276000	68495000	46559000	100260000
ATP synthase F(0) complex subunit B1, mitochondrial	Atp5f1	150550000	96432000	129970000	35188000	125220000	100440000
ATP synthase subunit d, mitochondrial	Atp5h	3440700	12478000	6156600	42861000	59122000	100490000
Prohibitin	Phb	30185000	48383000	14947000	91832000	128990000	100610000
Ras-related protein Rab-1B	Rab1b	51091000	63791000	72427000	74343000	147140000	101080000
Calsequestrin-1	Casq1	101740000	65454000	50245000	95697000	128130000	101130000
Heterogeneous nuclear ribonucleoprotein C	Hnrnpc	5243300	8177700	33120000	72665000	41729000	102310000
Hypoxia up-regulated protein 1	Hyou1	30879000	49141000	65579000	84497000	96923000	102750000
Heat shock-related 70 kDa protein 2	Hspa2	123470000	73829000	55114000	75819000	68141000	103210000
Non-POU domain-containing octamer-binding protein	Nono	5790000	21323000	26645000	53153000	114830000	103590000
UMP-CMP kinase	Cmpk1	106420000	128130000	84050000	90504000	108750000	103740000
Small ubiquitin-related modifier 2;Small ubiquitin-related modifier 3	Sumo2;Sumo3	58608000	58745000	67774000	80035000	110250000	103810000
Vesicle-trafficking protein SEC22b	Sec22b	51681000	44635000	31047000	73098000	66467000	103960000
Heterochromatin protein 1-binding protein 3	Hp1bp3	22223000	27995000	38214000	61330000	75111000	105100000
Cytochrome c oxidase subunit 5A, mitochondrial	Cox5a	17278000	15835000	29172000	68077000	73684000	105140000
ATP-dependent 6-phosphofructokinase, liver type	Pfkl	105350000	83499000	79072000	61376000	116230000	106110000
Zinc-alpha-2-glycoprotein	Azgp1	74976000	90967000	83975000	58416000	117320000	106330000
Transcription intermediary factor 1-beta	Trim28	0	0	0	113090000	99210000	106540000
Torsin-1A-interacting protein 1	Tor1aip1	0	13849000	26193000	17914000	51153000	107260000
Dipeptidyl peptidase 3	Dpp3	81633000	65768000	64109000	74562000	105710000	107300000
1-phosphatidylinositol 4,5-bisphosphate phosphodiesterase delta-1	Plcd1	68564000	71193000	59183000	78909000	137240000	107350000
Protein NDRG2	Ndrg2	109190000	93734000	104350000	92966000	111250000	108990000
Transmembrane emp24 domain-containing protein 2	Tmed2	87340000	67761000	65706000	107400000	124680000	109220000
Calpastatin	Cast	21010000	30648000	42778000	69247000	67371000	109250000
UDP-glucose 4-epimerase	Gale	147510000	169050000	146950000	139020000	151340000	109490000
Ras-related protein Rab-5A	Rab5a	102990000	94027000	115410000	97302000	109920000	109670000
Actin, aortic smooth muscle;Actin, alpha cardiac muscle 1;Actin, gamma-enteric smooth muscle	Acta2;Actc1;Actg2	78661000	118860000	100470000	68032000	112020000	110060000
CD81 antigen	Cd81	107020000	88399000	82389000	91337000	146320000	110100000
Haptoglobin;Haptoglobin alpha chain;Haptoglobin beta chain	Hp	992890000	985390000	979690000	98143000	144280000	110150000
Prostaglandin F2 receptor negative regulator	Ptgfrn	52603000	64019000	65510000	67896000	105250000	110230000
Heterogeneous nuclear ribonucleoprotein M	Hnrnpm	62537000	59212000	60327000	126780000	172110000	110880000
Keratin, type I cytoskeletal 13	Krt13	152720000	116430000	184600000	81826000	94976000	111170000
Spliceosome RNA helicase Ddx39b	Ddx39b	42584000	115770000	41431000	40053000	89696000	111600000
Lamina-associated polypeptide 2, isoform beta	Tmpo	13818000	17472000	8702700	43050000	61756000	111660000
Aspartate--tRNA ligase, cytoplasmic	Dars	0	4739500	12588000	60958000	106340000	112920000
60S ribosomal protein L3	Rpl3	19422000	21880000	9975500	275200000	233810000	113060000
Dolichyl-diphosphooligosaccharide--protein glycosyltransferase subunit DAD1	Dad1	98991000	58166000	58308000	75078000	99150000	113250000
Kininogen-1;Kininogen-1 heavy chain;Bradykinin;Kininogen-1 light chain	Kng1	36712000	101010000	52834000	41707000	68355000	113640000
Ras-related protein Rab-18	Rab18	92546000	75491000	72459000	39992000	43843000	114130000
Carbonic anhydrase 2	Ca2	728630000	991750000	523270000	87571000	164210000	114480000
Complement component receptor 1-like protein	Cr1l	40828000	42969000	34125000	47289000	110770000	115150000
Protein AMBP;Alpha-1-microglobulin;Inter-alpha-trypsin inhibitor light chain;Trypstatin	Ambp	67792000	60773000	63573000	60121000	130410000	116360000
10 kDa heat shock protein, mitochondrial	Hspe1	46873000	31267000	21500000	84235000	118550000	117450000
Proteasome subunit beta type-4	Psmb4	338210000	349010000	79607000	114320000	147230000	118020000
Guanine nucleotide-binding protein G(q) subunit alpha	Gnaq	33954000	72924000	41051000	69601000	107690000	118080000
Desmin	Des	144070000	151600000	196460000	83636000	89413000	119100000
Enoyl-CoA delta isomerase 1, mitochondrial	Eci1	38979000	39813000	48792000	111210000	93696000	120810000
Cold-inducible RNA-binding protein	Cirbp	77224000	79537000	75241000	86168000	121400000	121080000
60S ribosomal protein L27	Rpl27	28980000	23290000	23719000	78119000	110800000	121230000
Actin-related protein 2/3 complex subunit 5	Arpc5	78819000	34150000	74699000	67500000	150950000	121830000
Protein kinase C alpha type	Prkca	53329000	41192000	28549000	45668000	116140000	121940000
Hepatoma-derived growth factor	Hdgf	75704000	37123000	44876000	88798000	133750000	123160000
Isocitrate dehydrogenase [NADP] cytoplasmic	Idh1	92162000	88608000	89890000	60003000	99186000	123170000
Hypoxanthine-guanine phosphoribosyltransferase	Hprt1	153110000	56256000	54954000	65831000	127770000	123480000
Pyruvate dehydrogenase E1 component subunit alpha, somatic form, mitochondrial	Pdha1	50969000	62292000	7956800	55398000	118330000	123750000
Protein SET	Set	95418000	84496000	71616000	111120000	159920000	123780000
26S protease regulatory subunit 7	Psmc2	41095000	87608000	39108000	32897000	67552000	124750000
Peptidyl-prolyl cis-trans isomerase FKBP1A	Fkbp1a	41315000	85381000	46124000	52559000	120040000	125490000
N(G),N(G)-dimethylarginine dimethylaminohydrolase 1	Ddah1	184800000	188700000	193490000	52466000	105750000	125740000
Coatomer subunit beta	Copb1	52264000	54536000	77118000	101690000	148260000	127460000
Plasma membrane calcium-transporting ATPase 4	Atp2b4	182870000	182710000	85828000	188450000	232990000	127780000
D-dopachrome decarboxylase	Ddt	147430000	96083000	114700000	65712000	90109000	127850000
60S ribosomal protein L28	Rpl28	15822000	0	0	61259000	139960000	127850000
AP-2 complex subunit beta	Ap2b1	36619000	33429000	50687000	88777000	147430000	128770000
Cytochrome c oxidase subunit 2	Mtco2	11130000	17956000	22992000	54657000	89102000	128830000
60S ribosomal protein L22	Rpl22	44574000	46735000	35914000	69238000	104090000	129010000
Ras-related protein Rab-14	Rab14	77134000	80049000	71999000	92556000	118460000	129750000
NSFL1 cofactor p47	Nsfl1c	101370000	110530000	74739000	92328000	152240000	129780000
Afamin	Afm	194080000	269120000	169840000	117080000	161710000	131020000
4F2 cell-surface antigen heavy chain	Slc3a2	102860000	90186000	80487000	98232000	190330000	133180000
PDZ and LIM domain protein 5	Pdlim5	55820000	49188000	36779000	69868000	85928000	133550000
Glutathione S-transferase Mu 1	Gstm1	103710000	73236000	60837000	88775000	99748000	133810000
4-trimethylaminobutyraldehyde dehydrogenase	Aldh9a1	144500000	125510000	101730000	97088000	139170000	134290000
PRA1 family protein 3	Arl6ip5	108820000	137770000	102220000	82080000	118170000	137590000
Heat shock protein HSP 90-alpha	Hsp90aa1	50860000	69124000	49459000	75815000	135390000	138380000
SPARC	Sparc	140340000	109570000	55289000	125460000	183660000	139220000
Adenosylhomocysteinase	Ahcy	105600000	73229000	70669000	75988000	83613000	140700000
Neuroplastin	Nptn	34186000	34212000	30577000	118110000	91410000	141200000
Serine/arginine-rich splicing factor 2	Srsf2	26771000	24279000	24062000	68940000	142930000	141710000
40S ribosomal protein S26	Rps26	62266000	56345000	36109000	105320000	173690000	142580000
Serine/threonine-protein phosphatase 2B catalytic subunit alpha isoform	Ppp3ca	29948000	28261000	39501000	57297000	91379000	142840000
60S ribosomal protein L26	Rpl26	0	0	0	129690000	153730000	142860000
Cystatin-B	Cstb	130280000	162500000	156030000	100160000	184080000	143390000
14-3-3 protein eta	Ywhah	30261000	53077000	20188000	20521000	117310000	145170000
60S ribosomal protein L17	Rpl17	37372000	37283000	38390000	57737000	183870000	145300000
26S proteasome non-ATPase regulatory subunit 1	Psmd1	22737000	43721000	50478000	46312000	69537000	146110000
T-complex protein 1 subunit beta	Cct2	65963000	84424000	105210000	131940000	212550000	146180000
Lamin-B1	Lmnb1	70095000	84272000	47958000	163590000	216980000	146770000
Polyadenylate-binding protein 1	Pabpc1	24904000	18978000	20549000	140580000	193180000	146820000
Proteasome subunit beta type-1	Psmb1	70692000	136390000	150490000	129850000	189050000	147790000
Nucleosome assembly protein 1-like 4	Nap1l4	29370000	43824000	50986000	49846000	76996000	148310000
Amyloid beta A4 protein;N-APP;Soluble APP-alpha;Soluble APP-beta;C99;Beta-amyloid protein 42;Beta-amyloid protein 40;C83;P3(42);P3(40);C80;Gamma-secretase C-terminal fragment 59;Gamma-secretase C-terminal fragment 57;Gamma-secretase C-terminal fragment 50;C31	App	120280000	139010000	141400000	125260000	129580000	148710000
40S ribosomal protein S13	Rps13	23438000	31556000	40731000	68772000	116750000	150930000
Src substrate cortactin	Cttn	39508000	43232000	23783000	122690000	175130000	151610000
Acyl-CoA-binding protein;Triakontatetraneuropeptide;Octadecaneuropeptide	Dbi	138120000	211450000	178680000	87380000	105890000	151970000
Glycogen phosphorylase, liver form	Pygl	331480000	349030000	360350000	147310000	179210000	153340000
Carboxypeptidase Q	Cpq	151580000	154960000	93161000	112240000	153830000	154560000
Cytochrome b5	Cyb5a	81125000	133310000	47812000	103750000	248080000	155790000
Transmembrane emp24 domain-containing protein 10	Tmed10	118150000	164330000	173390000	144400000	257330000	155970000
Adenylate kinase isoenzyme 1	Ak1	398930000	274410000	294970000	70062000	150720000	156090000
60S ribosomal protein L19	Rpl19	51629000	60050000	46125000	59757000	140930000	157040000
Heterogeneous nuclear ribonucleoprotein F;Heterogeneous nuclear ribonucleoprotein F, N-terminally processed	Hnrnpf	17068000	32748000	35455000	73203000	175700000	158540000
Phosphoglycerate mutase 2	Pgam2	145780000	118980000	124490000	102410000	154230000	159220000
Ubiquitin-conjugating enzyme E2 N	Ube2n	166610000	138740000	158280000	144440000	228710000	163050000
Core histone macro-H2A.1	H2afy	0	58297000	47208000	93169000	159260000	164010000
Translationally-controlled tumor protein	Tpt1	97247000	118860000	127880000	126150000	183630000	165280000
72 kDa type IV collagenase;PEX	Mmp2	16387000	12878000	23490000	168740000	193510000	166200000
26S protease regulatory subunit 4	Psmc1	16588000	37648000	82233000	51225000	61422000	166640000
Golgi apparatus protein 1	Glg1	96548000	140890000	63462000	227210000	100790000	167140000
Actin-related protein 2/3 complex subunit 2	Arpc2	103790000	42037000	31246000	92880000	103140000	167670000
40S ribosomal protein S5;40S ribosomal protein S5, N-terminally processed	Rps5	40368000	55369000	20090000	154070000	159000000	168000000
Alpha-centractin	Actr1a	50992000	61773000	29817000	64881000	139800000	168190000
Adenosine kinase	Adk	98944000	159510000	135210000	121930000	215360000	168370000
40S ribosomal protein S19	Rps19	87473000	75960000	121900000	92796000	168080000	168520000
UDP-glucose:glycoprotein glucosyltransferase 1	Uggt1	208600000	189190000	150320000	110660000	178060000	169450000
Protein NDRG1	Ndrg1	81318000	180690000	136860000	89065000	122720000	169740000
60S ribosomal protein L35a	Rpl35a	40771000	24772000	69162000	149940000	89744000	170020000
Cullin-associated NEDD8-dissociated protein 1	Cand1	90409000	71800000	96201000	95632000	264340000	170780000
60S ribosomal protein L5	Rpl5	56332000	84538000	63862000	137840000	180350000	170870000
Vesicle-associated membrane protein 3	Vamp3	62918000	32632000	148100000	267380000	166130000	171880000
Nucleophosmin	Npm1	135950000	116190000	95258000	168200000	270730000	172070000
60S ribosomal protein L30	Rpl30	67998000	122310000	91960000	152960000	193870000	172650000
60S ribosomal protein L7a	Rpl7a	15666000	12791000	16738000	95740000	180710000	172950000
C-type mannose receptor 2	Mrc2	75180000	43394000	25605000	168480000	209570000	173100000
Glutathione S-transferase Mu 5	Gstm5	162150000	162910000	186140000	96652000	185290000	173380000
Dual oxidase 1;Dual oxidase 2	Duox1;Duox2	161940000	98607000	10585000	71766000	120890000	173600000
Adenine phosphoribosyltransferase	Aprt	125490000	113820000	116900000	103470000	220400000	174190000
Tumor necrosis factor receptor superfamily member 11B	Tnfrsf11b	466720000	519630000	339380000	96903000	151330000	174930000
T-complex protein 1 subunit delta	Cct4	80630000	150380000	81909000	158530000	236090000	175120000
Ectonucleotide pyrophosphatase/phosphodiesterase family member 1;Alkaline phosphodiesterase I;Nucleotide pyrophosphatase	Enpp1	75972000	35229000	69349000	186490000	167680000	176230000
Transmembrane emp24 domain-containing protein 9	Tmed9	106060000	141380000	146280000	85475000	187610000	177530000
Carbonyl reductase [NADPH] 1	Cbr1	142100000	124010000	112100000	100960000	104490000	177670000
LIM and SH3 domain protein 1	Lasp1	30331000	9950900	21524000	99561000	195360000	179160000
Niban-like protein 1	Fam129b	74727000	53594000	52542000	146420000	127890000	180330000
Myosin-10	Myh10	249830000	201200000	243660000	125320000	183250000	181000000
Troponin I, fast skeletal muscle	Tnni2	76121000	64683000	63063000	107940000	167850000	181620000
ADP-ribosylation factor 6	Arf6	54427000	77475000	76566000	65024000	166320000	182060000
Barrier-to-autointegration factor;Barrier-to-autointegration factor, N-terminally processed	Banf1	151690000	178950000	159870000	117210000	123220000	182520000
Glutathione peroxidase 1	Gpx1	417440000	270310000	279870000	163360000	260170000	185250000
Proteasome subunit alpha type-5	Psma5	95994000	129040000	47436000	83895000	181050000	185410000
Heat shock 70 kDa protein 1B;Heat shock 70 kDa protein 1A	Hspa1a	120680000	76212000	89276000	181910000	335000000	185590000
Coatomer subunit delta	Arcn1	69203000	81933000	73587000	161620000	192130000	187040000
Protein S100-A11	S100a11	135260000	115070000	97921000	184980000	171410000	187150000
60S ribosomal protein L18	Rpl18	26025000	41103000	26779000	115590000	141430000	187230000
Aspartate aminotransferase, mitochondrial	Got2	64252000	90514000	63222000	194370000	193880000	187280000
Histone H2A.Z	H2afz	142160000	97014000	100540000	170140000	184960000	189810000
40S ribosomal protein S9	Rps9	28688000	18855000	19822000	116740000	249900000	190010000
Ras-related protein Rab-2A	Rab2a	128450000	119560000	118500000	125870000	221520000	190690000
Solute carrier family 2, facilitated glucose transporter member 1	Slc2a1	381030000	297600000	228340000	144750000	279490000	190890000
Heat shock 70 kDa protein 4	Hspa4	197690000	131280000	136180000	187270000	199370000	191480000
Histidine-rich glycoprotein	Hrg	267330000	216730000	220530000	210440000	239300000	191870000
Aspartate aminotransferase, cytoplasmic	Got1	179470000	148730000	159690000	97369000	143400000	192150000
Histone H1.5	Hist1h1b	53613000	41726000	0	98450000	200950000	193070000
Sideroflexin-3	Sfxn3	24708000	24012000	18976000	118240000	152330000	194440000
Stress-induced-phosphoprotein 1	Stip1	198810000	184840000	135440000	76182000	263760000	194630000
Lysosome-associated membrane glycoprotein 1	Lamp1	262640000	183150000	191340000	107460000	170820000	195150000
Proteasome subunit alpha type-6	Psma6	134620000	163730000	110960000	163120000	337420000	198410000
Electron transfer flavoprotein subunit alpha, mitochondrial	Etfa	82655000	54737000	15877000	165320000	237570000	198420000
Glutamate receptor ionotropic, delta-2	Grid2	104940000	157240000	109980000	138400000	230590000	200130000
60S ribosomal protein L9	Rpl9	90439000	80208000	77571000	72209000	290570000	200250000
Multifunctional protein ADE2;Phosphoribosylaminoimidazole-succinocarboxamide synthase;Phosphoribosylaminoimidazole carboxylase	Paics	177750000	165940000	206240000	182040000	216780000	200470000
Transgelin	Tagln	127500000	93695000	120820000	177800000	140810000	201520000
Ornithine aminotransferase, mitochondrial	Oat	95564000	96912000	113390000	113020000	198160000	201530000
Complement factor I;Complement factor I heavy chain;Complement factor I light chain	Cfi	143580000	141480000	115100000	206620000	332710000	201820000
F-actin-capping protein subunit beta	Capzb	192570000	218970000	182430000	168850000	300230000	203090000
Heterogeneous nuclear ribonucleoprotein Q	Syncrip	85171000	51078000	71895000	89061000	161170000	203700000
Dolichyl-diphosphooligosaccharide--protein glycosyltransferase 48 kDa subunit	Ddost	84608000	94806000	99468000	123650000	163080000	204630000
Heterogeneous nuclear ribonucleoprotein D0	Hnrnpd	91793000	81996000	94749000	116230000	221890000	207480000
Lysyl oxidase homolog 2	Loxl2	246210000	319130000	197640000	168200000	435360000	208130000
Sodium/potassium-transporting ATPase subunit beta-3	Atp1b3	179300000	184770000	139420000	450110000	281550000	210010000
60S ribosomal protein L10a	Rpl10a	51321000	66379000	99139000	209830000	207190000	211940000
Coatomer subunit beta	Copb2	126760000	70756000	87772000	139950000	287860000	213390000
Histidine triad nucleotide-binding protein 1	Hint1	122140000	173620000	172580000	111010000	155820000	213900000
40S ribosomal protein S21	Rps21	70218000	82325000	86001000	147620000	189260000	215340000
Heterogeneous nuclear ribonucleoprotein A1;Heterogeneous nuclear ribonucleoprotein A1, N-terminally processed	Hnrnpa1	31128000	99877000	0	145770000	215060000	215730000
Fibronectin type III domain-containing protein 1	Fndc1	10413000	10507000	0	180870000	267850000	215920000
Peptidyl-prolyl cis-trans isomerase FKBP9	Fkbp9	157840000	166720000	158760000	144880000	215780000	216120000
Isocitrate dehydrogenase [NADP], mitochondrial	Idh2	98731000	108830000	95234000	85856000	218730000	216310000
Myosin-3	Myh3	129880000	141350000	149760000	191690000	234840000	216310000
Basic leucine zipper and W2 domain-containing protein 1	Bzw1	62763000	41435000	57919000	64167000	92794000	219540000
Bifunctional purine biosynthesis protein PURH;Phosphoribosylaminoimidazolecarboxamide formyltransferase;IMP cyclohydrolase	Atic	116820000	128140000	145300000	164340000	223640000	220070000
40S ribosomal protein S17	Rps17	68181000	127850000	75953000	142340000	477260000	220180000
Citrate synthase, mitochondrial	Cs	0	9660000	0	63505000	144850000	221300000
60S ribosomal protein L8	Rpl8	8380500	0	9012800	272610000	286100000	221320000
Myosin regulatory light chain RLC-A;Myosin regulatory light chain 12B	Rlc-a;Myl12b	77338000	51895000	89370000	147540000	242390000	222970000
Acetyl-CoA acetyltransferase, mitochondrial	Acat1	19154000	37336000	22171000	126510000	221450000	224330000
Actin-related protein 2/3 complex subunit 1B	Arpc1b	87916000	82997000	124290000	123710000	235840000	224560000
Integrin beta-1	Itgb1	135760000	139390000	127560000	118930000	251120000	225510000
Eukaryotic initiation factor 4A-II;Eukaryotic initiation factor 4A-II, N-terminally processed	Eif4a2	181750000	115100000	157820000	199440000	250970000	225800000
ADP/ATP translocase 2;ADP/ATP translocase 2, N-terminally processed	Slc25a5	0	36894000	12353000	157280000	199300000	226320000
Fructose-bisphosphate aldolase C	Aldoc	414390000	647650000	522910000	367770000	350010000	228490000
Dynein light chain 1, cytoplasmic	Dynll1	74818000	70135000	66750000	128640000	231420000	228830000
Tubulin alpha-1C chain	Tuba1c	120980000	143560000	181380000	140820000	213970000	229620000
Non-histone chromosomal protein HMG-17	Hmgn2	152610000	148870000	85099000	180430000	193980000	229970000
Calumenin	Calu	63499000	100870000	142280000	233770000	308130000	231340000
Major vault protein	Mvp	95164000	108100000	95419000	198480000	247110000	231670000
Prenylated Rab acceptor protein 1	Rabac1	70192000	62853000	68700000	215510000	231500000	232340000
40S ribosomal protein S27-like;40S ribosomal protein S27	Rps27l;Rps27	56007000	45622000	20473000	126000000	169540000	233650000
Septin-7	Septin7	49807000	59407000	50268000	206420000	187270000	233800000
Inhibitor of nuclear factor kappa-B kinase-interacting protein	Ikbip	98713000	59251000	119930000	208170000	301240000	233920000
60S ribosomal protein L31	Rpl31	69909000	61362000	53754000	139330000	228550000	234990000
Reticulon-4	Rtn4	95044000	118250000	91489000	190750000	310010000	235100000
Protein S100-A9	S100a9	884690000	935810000	891820000	427170000	642280000	238560000
Aldose reductase	Akr1b1	293920000	318230000	286260000	286120000	303860000	239320000
Aminopeptidase N	Anpep	0	46253000	16471000	194010000	285960000	239360000
Membrane primary amine oxidase	Aoc3	96714000	96417000	131550000	130140000	257400000	242060000
60S ribosomal protein L4	Rpl4	53320000	47592000	48198000	118320000	286500000	245110000
40S ribosomal protein S14	Rps14	122150000	92588000	89619000	177660000	272490000	246640000
40S ribosomal protein S25	Rps25	115670000	77305000	76818000	174220000	249360000	256900000
40S ribosomal protein S18	Rps18	69186000	56989000	50023000	156450000	278560000	258080000
Serine/threonine-protein kinase BRSK1;Serine/threonine-protein kinase BRSK2	Brsk1;Brsk2	279930000	334840000	304600000	181690000	292600000	260650000
14-3-3 protein beta/alpha;14-3-3 protein beta/alpha, N-terminally processed	Ywhab	366830000	233120000	98219000	345620000	297480000	262270000
60S ribosomal protein L24	Rpl24	36345000	40424000	35971000	171730000	314360000	262780000
Actin-related protein 2	Actr2	123330000	147120000	133110000	150490000	194860000	265560000
40S ribosomal protein S2	Rps2	81052000	67717000	34137000	186890000	289490000	266260000
Chloride intracellular channel protein 4	Clic4	281040000	386710000	382420000	207000000	315990000	267210000
E3 ubiquitin-protein ligase NEDD4	Nedd4	176400000	136440000	125270000	92487000	290580000	267790000
Insulin-like growth factor-binding protein 6	Igfbp6	171980000	122530000	114420000	207790000	297830000	268400000
60S ribosomal protein L7	Rpl7	39488000	54929000	74830000	128540000	173350000	268930000
Polypyrimidine tract-binding protein 1	Ptbp1	122450000	181220000	133420000	191930000	286780000	274850000
Rab GDP dissociation inhibitor alpha	Gdi1	217910000	350870000	233250000	180290000	204330000	276550000
Ras-related protein Rab-6A	Rab6a	206690000	206410000	175090000	173320000	264610000	278160000
ATP-dependent 6-phosphofructokinase, platelet type	Pfkp	298700000	273740000	289430000	217970000	277030000	279140000
6-phosphogluconate dehydrogenase, decarboxylating	Pgd	374620000	396270000	304580000	236400000	354200000	281940000
Nucleobindin-1	Nucb1	246170000	257550000	316110000	181110000	333040000	282410000
T-complex protein 1 subunit alpha	Tcp1	123570000	145460000	142080000	234680000	354530000	282470000
60S ribosomal protein L10	Rpl10	27766000	19628000	23314000	223570000	359570000	282690000
Cytoplasmic dynein 1 heavy chain 1	Dync1h1	83005000	71356000	56826000	141010000	241400000	285630000
60S ribosomal protein L23a	Rpl23a	54110000	80007000	87396000	144370000	304710000	285700000
Protein transport protein Sec31A	Sec31a	99807000	98784000	103310000	195080000	273360000	288390000
40S ribosomal protein S15a	Rps15a	32508000	65087000	102990000	118360000	205470000	290300000
Prolyl 3-hydroxylase 2	Leprel1	173880000	199110000	204950000	233720000	52929000	292220000
60S ribosomal protein L11	Rpl11	160580000	77817000	84821000	143380000	358690000	293080000
T-complex protein 1 subunit gamma	Cct3	233900000	143470000	186990000	209160000	333040000	296890000
Equilibrative nucleoside transporter 1	Slc29a1	224250000	208120000	244950000	240040000	370770000	299680000
40S ribosomal protein S20	Rps20	153210000	140200000	142950000	210730000	340910000	303780000
Leucine-rich repeat-containing protein 59	Lrrc59	112830000	171140000	166160000	246200000	430450000	305830000
Casein kinase II subunit alpha	Csnk2a1	183040000	223360000	271840000	227840000	323240000	307220000
Aconitate hydratase, mitochondrial	Aco2	315200000	435980000	560230000	297070000	517730000	310390000
UDP-glucose 6-dehydrogenase	Ugdh	156610000	177930000	161750000	154320000	263000000	311950000
Leukotriene A-4 hydrolase	Lta4h	165490000	168490000	182840000	171970000	251410000	313050000
Aquaporin-1	Aqp1	30132000	23812000	31417000	248380000	350870000	316090000
Myosin regulatory light chain 2, skeletal muscle isoform	Mylpf	387450000	436890000	324490000	276930000	360260000	316230000
Voltage-dependent anion-selective channel protein 1	Vdac1	132430000	116760000	132520000	215630000	210680000	316570000
ATP-citrate synthase	Acly	190010000	308860000	325120000	124600000	215270000	316950000
Thioredoxin-like protein 1	Txnl1	172330000	192610000	167800000	206860000	214980000	317050000
	Hnrnpl	95228000	79654000	72261000	155660000	170290000	325110000
Programmed cell death 6-interacting protein	Pdcd6ip	146480000	140270000	171160000	94953000	193980000	325340000
Gamma-enolase	Eno2	648510000	653360000	679450000	312580000	439020000	326070000
40S ribosomal protein S16	Rps16	134090000	116710000	133680000	197530000	254770000	328050000
Calpain-2 catalytic subunit	Capn2	149010000	252670000	86185000	107970000	154840000	332410000
Serine protease HTRA3	Htra3	273210000	310940000	280060000	232720000	414050000	333670000
Actin-related protein 3	Actr3	238720000	277080000	245260000	226970000	319870000	334590000
Nuclease-sensitive element-binding protein 1	Ybx1	26104000	32981000	35653000	201640000	270210000	335710000
40S ribosomal protein S11	Rps11	35828000	34110000	20067000	236040000	393690000	338830000
Protein kinase C delta-binding protein	Prkcdbp	81340000	95364000	48943000	277450000	410200000	340460000
Staphylococcal nuclease domain-containing protein 1	Snd1	49510000	118370000	88957000	310660000	484550000	345640000
	Tgm2	324340000	257250000	304170000	192580000	178710000	350410000
Voltage-dependent anion-selective channel protein 2	Vdac2	77259000	28865000	238560000	225940000	288040000	355460000
Carboxylesterase 1C	Ces1c	396100000	372970000	414010000	219250000	390450000	357870000
60S ribosomal protein L13	Rpl13	45165000	40511000	59162000	192290000	279880000	361380000
Ubiquitin-like modifier-activating enzyme 1	Uba1	292880000	249840000	229320000	244380000	487090000	364800000
Cathepsin D;Cathepsin D 12 kDa light chain;Cathepsin D 9 kDa light chain;Cathepsin D 34 kDa heavy chain;Cathepsin D 30 kDa heavy chain	Ctsd	114280000	124380000	144930000	369480000	396100000	372810000
Glutathione peroxidase 3	Gpx3	78377000	108740000	87469000	308820000	445970000	372830000
Fatty acid-binding protein, adipocyte	Fabp4	354940000	463580000	439370000	178880000	326500000	373650000
F-actin-capping protein subunit alpha-2	Capza2	313180000	214090000	268960000	247660000	320620000	375760000
Guanine nucleotide-binding protein G(I)/G(S)/G(T) subunit beta-2	Gnb2	147050000	159230000	173870000	128340000	385160000	376270000
Elongation factor 1-gamma	Eef1g	139410000	79692000	99780000	184600000	337600000	376470000
Sushi repeat-containing protein SRPX2	Srpx2	650400000	520620000	596000000	308300000	356350000	378600000
Protein SEC13 homolog	Sec13	95736000	118470000	135910000	149640000	365180000	383100000
Stress-70 protein, mitochondrial	Hspa9	103870000	113320000	103950000	225180000	316280000	384140000
Elongation factor 1-delta	Eef1d	179680000	134640000	193940000	361420000	479540000	384540000
40S ribosomal protein S4, X isoform	Rps4x	160180000	124820000	154920000	298400000	418810000	384800000
Ras-related protein Rab-11A;Ras-related protein Rab-11B	Rab11a;Rab11b	154240000	186900000	186410000	320890000	255010000	386690000
Xanthine dehydrogenase/oxidase;Xanthine dehydrogenase;Xanthine oxidase	Xdh	231780000	225610000	238120000	239370000	342010000	388060000
Basigin	Bsg	538810000	517330000	644800000	676710000	1.0125e+09	394280000
Stromelysin-1	Mmp3	341190000	280620000	179750000	268300000	321170000	396410000
Apolipoprotein A-IV	Apoa4	402640000	333540000	475830000	260630000	391330000	396900000
Tenomodulin	Tnmd	124230000	89296000	147760000	326180000	380050000	398920000
Glucose-6-phosphate isomerase	Gpi	906950000	854970000	850390000	287390000	337550000	399140000
Heterogeneous nuclear ribonucleoprotein H;Heterogeneous nuclear ribonucleoprotein H, N-terminally processed	Hnrnph1	153030000	214510000	113350000	255930000	487600000	400640000
Rab GDP dissociation inhibitor beta	Gdi2	380130000	333280000	397770000	275300000	419500000	401100000
Chloride intracellular channel protein 1	Clic1	508780000	346980000	267260000	246820000	324780000	403710000
T-kininogen 1;T-kininogen 1 heavy chain;T-kinin;T-kininogen 1 light chain	Map1	920370000	889350000	765420000	412910000	488130000	404220000
Myeloid-associated differentiation marker	Myadm	371110000	289850000	375240000	303760000	375420000	404780000
60S acidic ribosomal protein P2	Rplp2	386470000	430730000	410980000	320860000	321730000	406500000
Ras-related protein Rap-1b	Rap1b	124250000	123610000	178610000	299020000	361810000	408640000
Connective tissue growth factor	Ctgf	205530000	242950000	164270000	197540000	301910000	413680000
Macrophage migration inhibitory factor	Mif	862130000	1310600000	1.0613e+09	262000000	382860000	421720000
Myosin-8	Myh8	223890000	316060000	285860000	304690000	362890000	423570000
40S ribosomal protein S6	Rps6	91696000	99357000	94049000	312780000	382910000	424460000
High mobility group protein B1	Hmgb1	114630000	122280000	98766000	436490000	178560000	427080000
Xylosyltransferase 1	Xylt1	741800000	715620000	768600000	186340000	382700000	427540000
60 kDa heat shock protein, mitochondrial	Hspd1	103930000	78323000	79657000	322810000	430530000	439620000
Protein deglycase DJ-1	Park7	544380000	490100000	570680000	363890000	470800000	439710000
Nucleolin	Ncl	227810000	224400000	242210000	248340000	466010000	444920000
Cysteine and glycine-rich protein 1	Csrp1	110090000	131820000	107530000	210210000	442520000	453980000
40S ribosomal protein S7	Rps7	165310000	219870000	168810000	277470000	450790000	454140000
Cell division control protein 42 homolog	Cdc42	329830000	367750000	268380000	408300000	517690000	460700000
Protein S100-A10	S100a10	177930000	170030000	178270000	205470000	425560000	462110000
Ras-related protein Rab-7a	Rab7a	325370000	243600000	253510000	296920000	474060000	465820000
Chitinase-3-like protein 1	Chi3l1	230700000	255740000	301550000	220340000	393360000	466150000
Eukaryotic translation initiation factor 5A-1	Eif5a	245500000	258110000	307500000	461380000	596540000	468250000
Phosphoglucomutase-1	Pgm1	446090000	541780000	513410000	215830000	469450000	468420000
Galectin-3	Lgals3	613320000	612440000	608900000	534340000	499650000	469510000
Filamin-C	Flnc	79106000	77221000	68709000	395930000	504620000	471950000
Coatomer subunit gamma-1	Copg1	188070000	153450000	109160000	266480000	558680000	473530000
Sulfated glycoprotein 1	Psap	228970000	261250000	253720000	307940000	461070000	473750000
Malate dehydrogenase, cytoplasmic	Mdh1	718010000	715250000	674280000	484330000	706400000	476710000
40S ribosomal protein S12	Rps12	225460000	160990000	134540000	578380000	582300000	488870000
40S ribosomal protein S8	Rps8	38620000	69591000	77088000	239320000	462880000	489010000
Tropomyosin alpha-1 chain	Tpm1	416430000	370090000	367690000	472710000	632410000	496380000
40S ribosomal protein S28	Rps28	102920000	127920000	174280000	106510000	220670000	497220000
Glutathione S-transferase Yb-3	Gstm3	653960000	666100000	708850000	200570000	434650000	502090000
Parathymosin	Ptms	195650000	183720000	125800000	664960000	750810000	516150000
ADP-ribosylation factor 4	Arf4	330750000	398860000	407450000	382530000	597350000	516410000
Prothrombin;Activation peptide fragment 1;Activation peptide fragment 2;Thrombin light chain;Thrombin heavy chain	F2	204540000	176300000	161090000	307120000	471540000	517400000
Osteomodulin	Omd	771590000	793960000	769650000	377730000	536260000	520280000
Ezrin	Ezr	657600000	518410000	490070000	624180000	593810000	522280000
Coiled-coil domain-containing protein 80	Ccdc80	639320000	765410000	623190000	398830000	861280000	527520000
Receptor expression-enhancing protein 5	Reep5	257730000	235950000	253250000	313630000	647860000	529590000
Peroxiredoxin-4	Prdx4	354330000	516290000	558060000	361340000	609450000	529790000
Procollagen-lysine,2-oxoglutarate 5-dioxygenase 2	Plod2	276820000	205880000	335480000	332490000	464640000	530750000
Matrix Gla protein	Mgp	309230000	241580000	273030000	316080000	621400000	530970000
Aldehyde dehydrogenase, mitochondrial	Aldh2	73046000	106770000	94759000	327130000	591740000	538550000
40S ribosomal protein S3a;40S ribosomal protein S3b	Rps3a	180310000	24963000	141490000	421870000	578810000	545500000
Peroxiredoxin-6	Prdx6	324050000	419410000	345800000	260760000	498120000	549990000
Inter-alpha-trypsin inhibitor heavy chain H3	Itih3	164290000	220370000	258610000	347430000	663070000	554610000
Dolichyl-diphosphooligosaccharide--protein glycosyltransferase subunit 1	Rpn1	301340000	271140000	281930000	444980000	599820000	557810000
Myosin-7	Myh7	212030000	119760000	152380000	523050000	702650000	558030000
Myosin light chain 1/3, skeletal muscle isoform	Myl1	337440000	330090000	699430000	436650000	530680000	558370000
60S ribosomal protein L23	Rpl23	238390000	196800000	290460000	228860000	489700000	560560000
Prolyl 4-hydroxylase subunit alpha-1	P4ha1	273380000	310870000	260830000	346350000	555500000	562600000
LETM1 and EF-hand domain-containing protein 1, mitochondrial	Letm1	356820000	374820000	614230000	406270000	555420000	567540000
Sarcoplasmic/endoplasmic reticulum calcium ATPase 1	Atp2a1	434170000	372470000	345390000	308120000	357780000	569510000
Superoxide dismutase [Mn], mitochondrial	Sod2	151430000	196500000	169710000	358340000	619220000	572710000
Adenylyl cyclase-associated protein 1	Cap1	243360000	367560000	207860000	401910000	524730000	584770000
Dihydropyrimidinase-related protein 3	Dpysl3	70589000	39636000	68802000	260950000	498390000	586670000
	Hnrnpu	196820000	224510000	266850000	423180000	577100000	593110000
Transaldolase	Taldo1	275780000	357330000	331550000	330140000	694020000	594760000
Guanine nucleotide-binding protein G(i) subunit alpha-2	Gnai2	527380000	521270000	515010000	373580000	636350000	603850000
Apolipoprotein E	Apoe	712700000	714030000	658780000	307760000	570260000	607960000
	Rcn3	495100000	555400000	716380000	342120000	510960000	615050000
Thioredoxin	Txn	550880000	476230000	516200000	402560000	522190000	620860000
5-nucleotidase	Nt5e	348590000	360460000	328070000	480420000	672980000	622150000
EH domain-containing protein 2	Ehd2	384850000	416290000	318640000	422590000	648420000	627930000
Protein disulfide-isomerase A4	Pdia4	283080000	301630000	327780000	412890000	623000000	631800000
Guanine nucleotide-binding protein subunit beta-2-like 1;Guanine nucleotide-binding protein subunit beta-2-like 1, N-terminally processed	Gnb2l1	281040000	264420000	243200000	405730000	589780000	640190000
Cysteine-rich protein 1	Crip1	315980000	296660000	324770000	339740000	607360000	641790000
GTP-binding nuclear protein Ran;GTP-binding nuclear protein Ran, testis-specific isoform	Ran;Rasl2-9	375140000	368180000	358570000	341530000	536820000	648740000
Tropomyosin alpha-3 chain	Tpm3	242560000	281720000	293090000	431930000	748190000	665710000
60S acidic ribosomal protein P0	Rplp0	250210000	266870000	319790000	351760000	542040000	667260000
CD9 antigen	Cd9	673170000	736350000	652970000	613050000	588480000	672980000
Peroxiredoxin-2	Prdx2	1.064e+09	1317000000	749470000	503350000	718630000	683160000
Unconventional myosin-Ic	Myo1c	350090000	370560000	333610000	481460000	628170000	684760000
NADH-cytochrome b5 reductase 3;NADH-cytochrome b5 reductase 3 membrane-bound form;NADH-cytochrome b5 reductase 3 soluble form	Cyb5r3	424860000	494480000	463050000	444600000	562070000	687980000
Laminin subunit beta-2	Lamb2	507510000	423820000	470690000	555090000	661950000	707660000
60S ribosomal protein L12	Rpl12	252940000	183270000	247280000	424190000	952910000	712850000
Annexin A3	Anxa3	786730000	591290000	600730000	453340000	815120000	713740000
Vigilin	Hdlbp	130320000	182140000	169130000	519420000	694930000	717790000
14-3-3 protein gamma;14-3-3 protein gamma, N-terminally processed	Ywhag	473570000	678370000	497630000	435820000	921910000	729390000
Protein disulfide-isomerase A6	Pdia6	421890000	400840000	345150000	2427900000	3.2963e+09	731070000
Ras-related C3 botulinum toxin substrate 1	Rac1	406000000	562950000	663800000	409530000	720680000	732340000
Caveolin-1	Cav1	354620000	417730000	446840000	658990000	871550000	733740000
Cystatin-C	Cst3	796410000	812810000	865010000	528950000	767120000	738460000
Superoxide dismutase [Cu-Zn]	Sod1	756160000	741970000	799780000	550150000	724270000	742370000
Calnexin	Canx	509400000	517580000	499100000	479350000	713920000	745970000
Tubulin beta-2A chain;Tubulin beta-2B chain	Tubb2a;Tubb2b	528370000	520460000	460850000	519110000	762360000	754610000
Ras-related protein Rab-1A	Rab1A	435050000	464820000	437990000	530080000	1.025e+09	768540000
Alcohol dehydrogenase [NADP(+)]	Akr1a1	730860000	798470000	785590000	541130000	872520000	774660000
Alpha-actinin-1	Actn1	685230000	619080000	564920000	579030000	973400000	780660000
Myosin light polypeptide 6	Myl6	378210000	425430000	397030000	665120000	887360000	781000000
Murinoglobulin-1	Mug1	741710000	807910000	796250000	530200000	735580000	792930000
Myoglobin	Mb	1.568e+09	1136300000	998790000	1.0097e+09	859520000	793760000
40S ribosomal protein S3	Rps3	477680000	322670000	408480000	547030000	946400000	795810000
Cathepsin B;Cathepsin B light chain;Cathepsin B heavy chain	Ctsb	266890000	277440000	208590000	414290000	647720000	803160000
Peptidyl-prolyl cis-trans isomerase B	Ppib	443480000	426440000	384490000	655920000	919150000	806390000
Microtubule-associated protein 4	Map4	195640000	126200000	227120000	562410000	681360000	812220000
Extracellular matrix protein 1	Ecm1	367380000	318150000	406990000	527740000	932290000	820090000
Transforming protein RhoA	Rhoa	613440000	742410000	665830000	681840000	849330000	821560000
Protein FAM65B;Ferritin light chain 1	Fam65b;Ftl1	283010000	266900000	266440000	502570000	1181000000	823160000
Dolichyl-diphosphooligosaccharide--protein glycosyltransferase subunit 2	Rpn2	441190000	371190000	375750000	513950000	860770000	823820000
Histone H1.0;Histone H1.0, N-terminally processed	H1f0	533280000	450020000	496600000	675310000	782560000	850790000
Collagen alpha-1(III) chain	Col3a1	321110000	386260000	429420000	603600000	1391300000	854290000
Olfactomedin-like protein 3	Olfml3	506490000	459130000	622340000	756500000	1080300000	867790000
Coagulation factor XIII A chain	F13a1	856330000	955810000	793800000	619410000	987520000	868060000
Malate dehydrogenase, mitochondrial	Mdh2	250490000	269970000	287240000	444670000	922690000	871770000
Guanine nucleotide-binding protein G(I)/G(S)/G(T) subunit beta-1	Gnb1	430080000	394800000	313940000	546230000	850590000	883920000
	Lrp1	376520000	450120000	541300000	544860000	841860000	885120000
Cysteine-rich protein 2	Crip2	443150000	509100000	573440000	493130000	1.0506e+09	907240000
Sodium/potassium-transporting ATPase subunit alpha-1	Atp1a1	428510000	470800000	486920000	422620000	769800000	909850000
Heterogeneous nuclear ribonucleoproteins A2/B1	Hnrnpa2b1	582850000	677680000	663720000	659240000	1.0382e+09	912310000
Beta-2-glycoprotein 1	Apoh	689890000	779800000	583240000	653120000	1131200000	919460000
Beta-enolase	Eno3	926480000	896250000	870590000	611820000	1363400000	924060000
Synaptic vesicle membrane protein VAT-1 homolog	Vat1	712530000	698790000	679670000	535060000	987890000	926120000
Ribonuclease inhibitor	Rnh1	843460000	844400000	859120000	699180000	997240000	958610000
40S ribosomal protein SA	Rpsa	399410000	395830000	367670000	644050000	1177000000	958860000
14-3-3 protein theta	Ywhaq	1.4701e+09	899200000	936390000	1083600000	1.793e+09	982210000
Cofilin-1	Cfl1	821050000	966990000	1.0462e+09	875740000	1124000000	986730000
Transmembrane protein 43	Tmem43	834730000	672780000	662690000	630540000	718500000	988720000
Clathrin heavy chain 1	Cltc	508690000	489390000	458670000	753720000	1136900000	990840000
Chondroitin sulfate proteoglycan 4	Cspg4	917930000	746480000	776060000	697000000	1.0433e+09	1.0012e+09
Peroxiredoxin-5, mitochondrial	Prdx5	685440000	795820000	586230000	622410000	1103800000	1.0012e+09
Spectrin alpha chain, non-erythrocytic 1	Sptan1	401910000	422850000	568130000	662560000	1167200000	1.0119e+09
Prostacyclin synthase	Ptgis	1130200000	939150000	1.006e+09	776530000	1227300000	1.0258e+09
Tubulin polymerization-promoting protein family member 3	Tppp3	648470000	789290000	710690000	881010000	1075800000	1.0273e+09
WD repeat-containing protein 1	Wdr1	771830000	905450000	704870000	747230000	1163500000	1.0494e+09
Glia-derived nexin	Serpine2	1.6646e+09	1.6035e+09	1.6353e+09	647400000	1197500000	1.0495e+09
Heterogeneous nuclear ribonucleoprotein A3	Hnrnpa3	415450000	561730000	645300000	595510000	1151200000	1.066e+09
Alpha-1-antiproteinase	Serpina1	1082100000	1222200000	1262100000	720920000	1.0538e+09	1080700000
Gremlin-1	Grem1	1.6415e+09	1.0722e+09	1379800000	785060000	1.068e+09	1081200000
Fetuin-B	Fetub	451010000	488030000	641120000	762210000	1088900000	1105100000
Plastin-3	Pls3	510870000	360120000	456210000	868340000	1310300000	1159900000
Kinesin-1 heavy chain	Kif5b	2235800000	3.0384e+09	2.9594e+09	695650000	1214400000	1162200000
Destrin	Dstn	1142900000	1195600000	1250600000	820850000	1268100000	1171600000
Collagen alpha-1(XII) chain	Col12a1	814810000	952040000	881270000	737320000	1141300000	1195900000
Complement component C9	C9	605530000	521110000	579330000	978870000	1244900000	1197600000
Creatine kinase B-type	Ckb	1.5042e+09	1.6883e+09	1.5478e+09	1205400000	1.5338e+09	1201500000
Transketolase	Tkt	1077500000	1181900000	1183600000	942620000	1301800000	1236200000
Annexin A6	Anxa6	1.5897e+09	1277800000	1185900000	1.005e+09	1.4807e+09	1255300000
E3 ubiquitin-protein ligase HUWE1	Huwe1	0	0	1.5508e+09	0	1.6935e+09	1275300000
Glutamate dehydrogenase 1, mitochondrial	Glud1	169770000	199890000	278620000	788690000	1166300000	1285700000
Fatty acid-binding protein, epidermal	Fabp5	2364100000	2.0915e+09	1.8372e+09	868870000	1208700000	1294500000
Olfactomedin-like protein 1	Olfml1	619650000	860650000	451250000	774880000	1337500000	1315700000
Collagen alpha-1(V) chain	Col5a1	1273000000	1093100000	1171500000	859960000	1302600000	1319500000
ATP synthase subunit beta, mitochondrial	Atp5b	459440000	426470000	478050000	1.0123e+09	1.7467e+09	1376900000
Heterogeneous nuclear ribonucleoprotein K	Hnrnpk	791040000	891650000	494980000	917170000	1.5917e+09	1411300000
Procollagen C-endopeptidase enhancer 1	Pcolce	675670000	603040000	663900000	1317900000	1.491e+09	1411800000
Ceruloplasmin	Cp	1.6442e+09	1.6138e+09	1.4637e+09	1.0033e+09	1.4848e+09	1418200000
Annexin A4	Anxa4	1345600000	1204500000	943800000	648630000	1.5907e+09	1434700000
Nucleoside diphosphate kinase A	Nme1	940580000	1.5202e+09	1223700000	795630000	1.6672e+09	1440300000
Phosphatidylethanolamine-binding protein 1;Hippocampal cholinergic neurostimulating peptide	Pebp1	2202600000	998210000	1.4746e+09	725050000	1.4883e+09	1.48e+09
Nidogen-2	Nid2	1.786e+09	1.7705e+09	1.7582e+09	1.0466e+09	1.5501e+09	1.4829e+09
Tubulin beta-5 chain	Tubb5	598760000	694920000	533600000	1320600000	1.6043e+09	1.5078e+09
ATP synthase subunit alpha, mitochondrial	Atp5a1	710710000	517130000	867130000	1080900000	1.904e+09	1.5102e+09
Alpha-1-macroglobulin;Alpha-1-macroglobulin 45 kDa subunit	A1m	1.9255e+09	2.033e+09	2.0986e+09	1.0503e+09	1.5183e+09	1.5232e+09
Ferritin heavy chain;Ferritin heavy chain, N-terminally processed	Fth1	860590000	927240000	718360000	955980000	1414700000	1.5488e+09
Lysozyme C-1;Putative lysozyme C-2	Lyz1;Lyz2	2.1175e+09	2625300000	2336000000	1170700000	2.016e+09	1.5616e+09
Serpin H1	Serpinh1	974560000	1.0674e+09	934830000	824750000	2197400000	1.5952e+09
Ig gamma-2B chain C region	Igh-1a	598010000	692390000	673050000	1081600000	1.8792e+09	1.6053e+09
Protein S100-A8	S100a8	2668600000	2626100000	3.1062e+09	1.0622e+09	1417500000	1.6078e+09
Heat shock protein HSP 90-beta	Hsp90ab1	1336300000	1267500000	1332100000	1160400000	1382600000	1.6139e+09
Tropomyosin alpha-4 chain	Tpm4	821520000	839640000	669610000	1.7194e+09	3.1214e+09	1.6171e+09
Ribonuclease 4	Rnase4	1.9485e+09	1.8379e+09	2.0959e+09	974580000	1.4764e+09	1.6264e+09
Adipocyte enhancer-binding protein 1	Aebp1	1243600000	1089500000	1116100000	1304500000	1.8973e+09	1.6576e+09
Endoplasmin	Hsp90b1	1.0231e+09	892180000	1.0397e+09	965590000	1.5682e+09	1.66e+09
Rho GDP-dissociation inhibitor 1	Arhgdia	1252200000	1.5081e+09	1.5204e+09	1414000000	2.1042e+09	1.6915e+09
Macrophage-capping protein	Capg	1.5875e+09	1350200000	1.5048e+09	861700000	1.5603e+09	1.696e+09
Transitional endoplasmic reticulum ATPase	Vcp	882500000	917540000	762540000	1208000000	1.7475e+09	1.7376e+09
Transgelin-2	Tagln2	555540000	618290000	657830000	1078400000	1.6406e+09	1.7685e+09
Prothymosin alpha;Prothymosin alpha, N-terminally processed;Thymosin alpha	Ptma	639220000	845410000	748430000	916830000	1.9597e+09	1.8645e+09
Vinculin	Vcl	1165100000	1.0326e+09	893910000	1.564e+09	1.6852e+09	1.9068e+09
Alpha-actinin-4	Actn4	1.8688e+09	1.6925e+09	1.7982e+09	1263600000	1.8761e+09	1.9956e+09
Transthyretin	Ttr	1.5878e+09	1.4754e+09	1448800000	2.0934e+09	2229800000	2.0259e+09
Protein S100-A4	S100a4	2.0408e+09	1.8864e+09	2.1077e+09	886510000	2.0609e+09	2.0431e+09
Phosphoglycerate mutase 1	Pgam1	2776900000	2479500000	2431300000	1430100000	2442400000	2181700000
Histone H2A type 2-A;Histone H2A type 1	Hist2h2aa3	1.6916e+09	1.5625e+09	1389700000	1420800000	2420900000	2187200000
Serine protease inhibitor A3K	Serpina3k	1324300000	1211900000	1137000000	1.6067e+09	2555500000	2206300000
14-3-3 protein epsilon	Ywhae	2295100000	2501800000	2215900000	2513600000	2.992e+09	2235800000
Moesin	Msn	1151700000	1349800000	1268500000	1.5423e+09	2172400000	2296200000
Parvalbumin alpha	Pvalb	2909000000	2737800000	3.1798e+09	1110000000	3.3011e+09	2317900000
Histone H1.4	Hist1h1e	1350200000	1285200000	1134100000	1.6384e+09	2204200000	2415900000
Peroxiredoxin-1	Prdx1	2193600000	2360100000	2295300000	1.6551e+09	2638600000	2477000000
Vitamin D-binding protein	Gc	1378700000	1267600000	1441800000	1.7145e+09	2517600000	2485000000
Calreticulin	Calr	1082700000	970480000	1.0194e+09	1.8634e+09	2604100000	2521900000
Alpha-2-HS-glycoprotein	Ahsg	1.5316e+09	1.5736e+09	1443700000	1.6535e+09	2558200000	2533700000
Elongation factor 2	Eef2	1361400000	1.4836e+09	1224600000	1.857e+09	3.048e+09	2654500000
Tubulin beta-4B chain	Tubb4b	1.0376e+09	1137800000	1226700000	1.6648e+09	3.2693e+09	2662000000
Dihydropyrimidinase-related protein 2	Dpysl2	1176500000	1242000000	1083500000	1.7584e+09	2595000000	2711200000
Lipopolysaccharide-binding protein	Lbp	2.0936e+09	2258800000	1.9942e+09	1.7308e+09	2753000000	2738700000
Serine protease HTRA1	Htra1	4.2264e+09	4327900000	4563300000	1.9227e+09	2.9607e+09	2750900000
Serine protease inhibitor A3L;Serine protease inhibitor 2.1	Serpina3l	2.0813e+09	1.6609e+09	1.8367e+09	1441200000	2.1291e+09	2765900000
Actin, alpha skeletal muscle	Acta1	1.8706e+09	1.7362e+09	1.9999e+09	1.9024e+09	2550300000	2778100000
Hemopexin	Hpx	3.6436e+09	3.4083e+09	3.0007e+09	2352300000	3.6809e+09	2807500000
Histone H3.1;Histone H3.3	H3f3b	1427300000	1434100000	1399100000	1326000000	2876500000	2835800000
Protein disulfide-isomerase A3	Pdia3	1.6307e+09	1.5396e+09	1.5624e+09	1.9307e+09	2350800000	2865200000
Purine nucleoside phosphorylase	Pnp	2.04e+09	2.0079e+09	2176700000	2269900000	2.9948e+09	2906800000
Heat shock protein beta-1	Hspb1	2.9165e+09	2852200000	2165000000	2241400000	3.8699e+09	2913700000
Serine protease inhibitor A3N	Serpina3n	2372900000	2633700000	2413000000	1.9123e+09	2669800000	2.9176e+09
Polymerase I and transcript release factor	Ptrf	2260100000	1.6647e+09	1.8768e+09	1.8924e+09	2.9318e+09	2.9374e+09
Osteopontin	Spp1	2.9405e+09	3.0749e+09	3.4024e+09	1.9598e+09	2671700000	3.068e+09
Plasminogen;Plasmin heavy chain A;Activation peptide;Angiostatin;Plasmin heavy chain A, short form;Plasmin light chain B	Plg	1.6009e+09	1.5109e+09	1.7306e+09	2.0653e+09	3.2027e+09	3.0802e+09
Four and a half LIM domains protein 1	Fhl1	2167400000	2782700000	2718000000	2706100000	3.0761e+09	3.1917e+09
Annexin A5	Anxa5	2801400000	2817700000	2496600000	2761500000	4.2144e+09	3.1977e+09
Glutathione S-transferase P	Gstp1	1.772e+09	1.6729e+09	1.97e+09	1.6049e+09	3.4729e+09	3.3034e+09
Guanine deaminase	Gda	3.8548e+09	3.7998e+09	2860400000	2286400000	4588700000	3.4307e+09
Peptidyl-prolyl cis-trans isomerase A;Peptidyl-prolyl cis-trans isomerase A, N-terminally processed	Ppia	3.1531e+09	2.9568e+09	3.0686e+09	2371600000	3.4518e+09	3.5483e+09
Protein S100-A6	S100a6	3.5828e+09	3.1994e+09	3.1296e+09	2810500000	3.5242e+09	3.5554e+09
Transcription factor jun-D	Jund	1452700000	1.0314e+09	1078900000	2475400000	3.7704e+09	3.5991e+09
14-3-3 protein zeta/delta	Ywhaz	2446300000	3.4657e+09	2264000000	2.9747e+09	3.7354e+09	3.5996e+09
Ig gamma-2A chain C region	Igg-2a	2711600000	2752300000	2605400000	2384700000	4436800000	3.7336e+09
Creatine kinase M-type	Ckm	3.318e+09	3.4713e+09	3.865e+09	2451500000	3.7811e+09	3.9293e+09
Myosin-9	Myh9	1306600000	1391500000	1.5546e+09	2846800000	4408300000	3.9676e+09
Protein-lysine 6-oxidase	Lox	4490300000	3.8817e+09	4422200000	2646200000	4687700000	3.9682e+09
Heat shock cognate 71 kDa protein	Hspa8	2.005e+09	1.7496e+09	1.9274e+09	2246600000	3.4313e+09	4.0377e+09
Complement C4;Complement C4 beta chain;Complement C4 alpha chain;C4a anaphylatoxin;Complement C4 gamma chain	C4	6.0432e+09	5.9347e+09	5666300000	3.2006e+09	5501800000	4.146e+09
Deoxyribonuclease-1	Dnase1	18900000000	26672000000	11515000000	2.0996e+09	8739300000	4.2745e+09
Alpha-1-inhibitor 3	A1i3	4.1642e+09	4.2283e+09	4431800000	3.0932e+09	4937500000	4501600000
Annexin A8	Anxa8	5405800000	6.0984e+09	5750300000	3.9868e+09	5677600000	4563400000
Protein disulfide-isomerase	P4hb	2850600000	2.9207e+09	3.356e+09	3.2042e+09	4682500000	4606100000
78 kDa glucose-regulated protein	Hspa5	2629600000	2498300000	2641500000	3.159e+09	4869000000	4609500000
Galectin-1	Lgals1	2757500000	1.8695e+09	1.8382e+09	2565300000	4849900000	4751600000
Complement C3;Complement C3 beta chain;C3-beta-c;Complement C3 alpha chain;C3a anaphylatoxin;Acylation stimulating protein;Complement C3b alpha chain;Complement C3c alpha chain fragment 1;Complement C3dg fragment;Complement C3g fragment;Complement C3d fragment;Complement C3f fragment;Complement C3c alpha chain fragment 2	C3	4442600000	4522300000	4306000000	3.5771e+09	4629500000	4827100000
Myosin-4	Myh4	3.1429e+09	3.8019e+09	3.3822e+09	4.1703e+09	6.8491e+09	4852800000
Ubiquitin-40S ribosomal protein S27a;Ubiquitin;40S ribosomal protein S27a;Ubiquitin-60S ribosomal protein L40;Ubiquitin;60S ribosomal protein L40;Polyubiquitin-B;Ubiquitin;Polyubiquitin-C;Ubiquitin;Ubiquitin-related	Rps27a;Uba52;Ubb;Ubc	2677100000	2362600000	3.1767e+09	2230300000	4.1291e+09	4980800000
Collagen alpha-1(XI) chain	Col11a1	5.9594e+09	5758000000	5584400000	3.621e+09	5250100000	5189900000
Carbonic anhydrase 3	Ca3	6.6701e+09	7.1737e+09	6.7307e+09	3.4444e+09	5383200000	5484700000
Cadherin-23	Cdh23	5372200000	6.0078e+09	6.5144e+09	5416800000	6.4699e+09	6.2096e+09
Fructose-bisphosphate aldolase A	Aldoa	7.1782e+09	7.0599e+09	6.5703e+09	5060400000	6.9154e+09	6.4738e+09
Emerin	Emd	5612600000	5.9328e+09	5566600000	5302500000	7.3751e+09	6.5376e+09
Triosephosphate isomerase	Tpi1	9563500000	9094500000	8.4824e+09	5646700000	7.3227e+09	7.2393e+09
Lumican	Lum	708740000	712280000	672020000	3.9979e+09	5.9187e+09	7.2565e+09
Histone H4;Osteogenic growth peptide	Hist1h4b	4344800000	5076900000	4328600000	5700200000	6.2472e+09	7.2897e+09
Myocilin;Myocilin, N-terminal fragment;Myocilin, C-terminal fragment	Myoc	454020000	352910000	345930000	5417000000	9500200000	7.5592e+09
Plectin	Plec	1.6655e+09	1.981e+09	1.8165e+09	5406200000	7.7075e+09	7.5838e+09
L-lactate dehydrogenase A chain	Ldha	8.4099e+09	10328000000	9516000000	5828600000	7.9102e+09	7.7245e+09
Phosphoglycerate kinase 1	Pgk1	10192000000	10484000000	8998500000	5.9744e+09	8.4227e+09	8.0861e+09
Elongation factor 1-alpha 1	Eef1a1	4.2654e+09	4911900000	4306900000	4319000000	7.6895e+09	8.1786e+09
Hemoglobin subunit alpha-1/2	Hba1	43246000000	43339000000	34025000000	7.3303e+09	9302400000	9051300000
Gelsolin	Gsn	4.0504e+09	4311400000	5094300000	6.1743e+09	10035000000	9176800000
Hyaluronan and proteoglycan link protein 1	Hapln1	16980000000	16006000000	17899000000	9274600000	9984600000	9388600000
Thrombospondin-4	Thbs4	1257800000	1.5222e+09	1439200000	5.9318e+09	8.4773e+09	9446700000
Hemoglobin subunit beta-1	Hbb	56493000000	57756000000	41212000000	8.1798e+09	11550000000	10272000000
Myosin-6	Myh6	11187000000	11202000000	11661000000	9698300000	12831000000	11622000000
Histone H2B type 1;Histone H2B type 1-A	Hist1h2ba	4543300000	4645500000	5317600000	8974200000	11606000000	11986000000
Annexin A2	Anxa2	6.6677e+09	6.2279e+09	5.8872e+09	7.4013e+09	12263000000	12541000000
Phospholipase A2, membrane associated	Pla2g2a	24445000000	27290000000	23313000000	10866000000	13426000000	12716000000
Annexin A1	Anxa1	12304000000	11179000000	11609000000	8966500000	13800000000	12795000000
Fibrinogen alpha chain;Fibrinopeptide A;Fibrinogen alpha chain	Fga	1.8525e+09	2.0206e+09	2.0225e+09	8.217e+09	13083000000	13151000000
Fibrinogen gamma chain	Fgg	1078000000	1194300000	1288900000	10226000000	12496000000	13328000000
Glyceraldehyde-3-phosphate dehydrogenase	Gapdh	11559000000	12746000000	11460000000	8.1856e+09	10982000000	13428000000
Keratin, type I cytoskeletal 19	Krt19	20034000000	20861000000	21749000000	8.5295e+09	14846000000	14032000000
Protein FRA10AC1 homolog	Fra10ac1	5828400000	2655100000	5471500000	7.5904e+09	17120000000	14078000000
Clusterin;Clusterin beta chain;Clusterin alpha chain	Clu	23490000000	27262000000	21143000000	12679000000	15252000000	15379000000
Alpha-enolase	Eno1	19685000000	20218000000	18255000000	11499000000	15522000000	16876000000
Pyruvate kinase PKM	Pkm	16046000000	17103000000	15472000000	12198000000	19961000000	18012000000
Prelamin-A/C;Lamin-A/C	Lmna	8.1372e+09	8.5329e+09	8.3082e+09	14335000000	20137000000	20800000000
Fibrinogen beta chain;Fibrinopeptide B;Fibrinogen beta chain	Fgb	2614100000	2735200000	2809700000	17396000000	23558000000	22437000000
Prolargin	Prelp	42055000000	41108000000	43068000000	29739000000	26022000000	23581000000
Serotransferrin	Tf	16403000000	17599000000	16896000000	18006000000	25788000000	24660000000
Versican core protein	Vcan	23241000000	24761000000	27781000000	18107000000	26722000000	25400000000
Lactadherin	Mfge8	21637000000	25729000000	24580000000	18981000000	26599000000	27519000000
Chondroadherin	Chad	49347000000	52760000000	51726000000	23385000000	35045000000	29038000000
Actin, cytoplasmic 2;Actin, cytoplasmic 2, N-terminally processed	Actg1	18135000000	18369000000	22475000000	27634000000	36633000000	38335000000
Collagen alpha-1(II) chain;Collagen alpha-1(II) chain;Chondrocalcin	Col2a1	59214000000	53233000000	51254000000	29742000000	36402000000	40182000000
Decorin	Dcn	53770000000	50036000000	44288000000	33999000000	43795000000	43001000000
Fibromodulin	Fmod	112990000000	101830000000	73157000000	65424000000	97683000000	69068000000
Biglycan	Bgn	112180000000	103170000000	103160000000	54711000000	74474000000	75757000000
Serum albumin	Alb	77796000000	87375000000	84888000000	91034000000	125460000000	121940000000
Vimentin	Vim	96413000000	97627000000	96117000000	94780000000	122310000000	128110000000
Aggrecan core protein	Acan	264150000000	292540000000	252780000000	145000000000	223400000000	180620000000
Cartilage oligomeric matrix protein	Comp	115070000000	118530000000	112300000000	134340000000	177290000000	180790000000
Collagen alpha-1(I) chain	Col1a1	216340000000	220800000000	205170000000	204760000000	232280000000	215580000000
Collagen alpha-2(I) chain	Col1a2	314140000000	338960000000	324980000000	279650000000	339160000000	324090000000
Fibronectin;Anastellin	Fn1	423830000000	422330000000	413980000000	316830000000	435550000000	393440000000

## Sheet: select
Intensity Liraglutide1	Intensity Liraglutide2	Intensity Liraglutide3	Intensity NC1	Intensity NC2	Intensity NC3	GN	FC	logFC	P value
8380500	0	9012800	272610000	286100000	221320000	Rpl8	0.0222982	-5.48693	0.000218346
0	9660000	0	63505000	144850000	221300000	Cs	0.0224832	-5.47501	0.0374654
7889200	0	0	82712000	137940000	97866000	Immt	0.0247685	-5.33535	0.003429
10413000	10507000	0	180870000	267850000	215920000	Fndc1	0.0314757	-4.98962	0.00109281
2314100	0	0	32066000	16492000	23529000	Ppp2r1b	0.0321015	-4.96122	0.00702646
3176800	0	0	15296000	36309000	34772000	Xpo1	0.0367783	-4.765	0.015456
0	10662000	0	78573000	143560000	42394000	Khsrp	0.0403059	-4.63286	0.0469239
0	9452800	0	54147000	86658000	80271000	Rpl14	0.0427581	-4.54766	0.00249498
10826000	0	0	24398000	124700000	93769000	Lrrfip1	0.0445758	-4.48759	0.0607397
0	0	5703500	38234000	56271000	26854000	Uqcrc1	0.0469969	-4.41129	0.0117408
15822000	0	0	61259000	139960000	127850000	Rpl28	0.0480811	-4.37839	0.0140097
454020000	352910000	345930000	5417000000	9500200000	7.5592e+09	Myoc	0.051292	-4.28512	0.00382364
29127000	18198000	16597000	408200000	698740000	62400000	Actb	0.054665	-4.19324	0.115731
0	10757000	0	43924000	80850000	66985000	Suclg1	0.0560965	-4.15595	0.00602363
0	0	8472900	44505000	65617000	32512000	Oxct1	0.0594031	-4.07332	0.0113659
5366200	0	4692100	5705900	102150000	55883000	Dlst	0.0614289	-4.02494	0.14023
0	4739500	12588000	60958000	106340000	112920000	Dars	0.0618358	-4.01541	0.00636581
0	0	4525900	2711300	24138000	42070000	Vwa5a	0.0656696	-3.92863	0.134782
9317900	0	0	20760000	45413000	70195000	Usmg5	0.0683291	-3.87136	0.0441294
5594500	0	0	13653000	34905000	28635000	M6pr	0.0724742	-3.78639	0.022157
6096900	0	0	20933000	35295000	27216000	G6pdx	0.0730658	-3.77466	0.00508287
3312800	0	0	21705000	13720000	6716700	Atp5c1	0.078611	-3.66913	0.0442717
27766000	19628000	23314000	223570000	359570000	282690000	Rpl10	0.081665	-3.61414	0.0025537
19422000	21880000	9975500	275200000	233810000	113060000	Rpl3	0.0824304	-3.60068	0.0175275
11339000	0	0	43579000	44737000	46447000	Utrn	0.0841403	-3.57106	0.000443456
0	36894000	12353000	157280000	199300000	226320000	Slc25a5	0.0844862	-3.56514	0.00146243
0	46253000	16471000	194010000	285960000	239360000	Anpep	0.0871978	-3.51956	0.00182901
15575000	0	0	39914000	74931000	60058000	Ndufs1	0.0890494	-3.48925	0.00959206
35828000	34110000	20067000	236040000	393690000	338830000	Rps11	0.0929266	-3.42776	0.0032419
30132000	23812000	31417000	248380000	350870000	316090000	Aqp1	0.0932561	-3.42266	0.000786507
0	2718000	0	5798400	9568700	13073000	Oaf	0.0955693	-3.38731	0.0199789
13478000	0	0	42281000	49348000	47717000	Cotl1	0.0967233	-3.36999	0.00108246
1078000000	1194300000	1288900000	10226000000	12496000000	13328000000	Fgg	0.098785	-3.33956	0.000309556
16387000	12878000	23490000	168740000	193510000	166200000	Mmp2	0.0998297	-3.32439	6.80316e-05
15666000	12791000	16738000	95740000	180710000	172950000	Rpl7a	0.100567	-3.31377	0.00769003
0	9756800	0	27487000	22643000	45933000	Hsd17b12	0.101567	-3.2995	0.0210941
0	0	13406000	18138000	44550000	67293000	Mbp	0.103138	-3.27735	0.0594325
0	12669000	4970700	40434000	71529000	58077000	Myo1d	0.103739	-3.26898	0.00641977
0	8714500	0	17842000	29067000	34393000	Grin2d	0.107187	-3.2218	0.0130349
4951000	0	2116400	13502000	31782000	19592000	Fam129a	0.108937	-3.19843	0.0257139
3440700	12478000	6156600	42861000	59122000	100490000	Atp5h	0.109028	-3.19722	0.025736
0	896210	0	1917200	6253900	0	Dok1	0.10968	-3.18862	0.265278
0	29643000	0	83108000	129280000	55058000	Idh3g	0.110837	-3.17348	0.0290416
0	9608600	0	30351000	10204000	43296000	Lap3	0.114591	-3.12543	0.0712881
0	0	11637000	31632000	22700000	45598000	Ndufv2	0.116452	-3.1022	0.0188225
26104000	32981000	35653000	201640000	270210000	335710000	Ybx1	0.117314	-3.09155	0.00360541
0	4880400	0	11157000	12007000	17862000	Icam1	0.118959	-3.07147	0.0106151
0	0	29126000	0	143900000	97737000	Lrp2bp	0.120536	-3.05246	0.178899
28688000	18855000	19822000	116740000	249900000	190010000	Rps9	0.121019	-3.0467	0.013458
708740000	712280000	672020000	3.9979e+09	5.9187e+09	7.2565e+09	Lum	0.121879	-3.03648	0.00602618
8745200	13780000	5670800	65485000	79875000	78302000	Cox4i1	0.126065	-2.98776	0.000221973
9870000	959480	15714000	55889000	89983000	61571000	Rpl21	0.127956	-2.96629	0.0061021
2614100000	2735200000	2809700000	17396000000	23558000000	22437000000	Fgb	0.128709	-2.95781	0.000629509
0	13175000	0	16401000	47641000	37738000	Arfip1	0.129446	-2.94958	0.0444414
30331000	9950900	21524000	99561000	195360000	179160000	Lasp1	0.13037	-2.93932	0.0103983
70589000	39636000	68802000	260950000	498390000	586670000	Dpysl3	0.133006	-2.91044	0.0164218
0	0	12843000	0	56172000	39913000	Rpl32	0.133663	-2.90333	0.18256
24904000	18978000	20549000	140580000	193180000	146820000	Pabpc1	0.134069	-2.89895	0.00114356
0	12310000	5137800	18668000	94046000	17117000	Farsa	0.134389	-2.89552	0.217775
0	4107600	0	4723200	19733000	6087000	Cd2ap	0.134485	-2.89448	0.151783
9579500	0	0	8935000	41637000	19856000	Kars	0.136018	-2.87813	0.115784
19154000	37336000	22171000	126510000	221450000	224330000	Acat1	0.13745	-2.86303	0.00726522
0	6228100	0	0	21519000	23500000	Mecp2	0.138344	-2.85367	0.172973
0	9748700	15217000	19389000	108030000	49447000	Eif3g	0.141156	-2.82464	0.127618
21778000	3860700	6542100	36526000	92303000	97270000	Adh1	0.142331	-2.81268	0.0331836
0	5287700	13707000	63956000	28897000	39888000	Plp2	0.143096	-2.80495	0.0268484
3351500	0	0	10558000	7419600	5265400	Ilf3	0.144194	-2.79392	0.0251208
0	21555000	0	36411000	43632000	68867000	Mapre1	0.144752	-2.78835	0.0252473
24708000	24012000	18976000	118240000	152330000	194440000	Sfxn3	0.14558	-2.78012	0.0039074
0	3093200	0	10206000	10941000	0	Acat2	0.146271	-2.77328	0.177171
4360900	5727400	1689800	10853000	37946000	30785000	Slc25a12	0.147996	-2.75637	0.0508967
6348800	14259000	0	49959000	45378000	43222000	Atp5j	0.148729	-2.74924	0.00100972
0	6059100	0	9377000	13392000	17934000	Ilf2	0.148861	-2.74796	0.0224008
36345000	40424000	35971000	171730000	314360000	262780000	Rpl24	0.150547	-2.73172	0.00706839
0	0	2417700	6054100	6969900	2958100	Prkar2b	0.151275	-2.72475	0.0361032
0	7475600	0	9798600	22007000	17489000	Ykt6	0.151651	-2.72117	0.0327247
0	0	9147600	0	36764000	23407000	Lepre1	0.152027	-2.7176	0.202465
5643700	5049100	0	4310500	34378000	31360000	Snap23	0.152649	-2.71171	0.111657
0	3360500	0	8046900	0	13941000	Add3	0.152834	-2.70996	0.212746
2803500	4726300	0	15742000	7345600	25778000	Cyp4b1	0.154092	-2.69814	0.0664569
38620000	69591000	77088000	239320000	462880000	489010000	Rps8	0.155555	-2.6845	0.0138532
0	4586300	0	14308000	9268500	5655300	Prkar2a	0.156894	-2.67214	0.0490095
0	0	5079400	6080400	12340000	13598000	Erap1	0.15864	-2.65617	0.0354469
8552200	9648300	7284500	39365000	77182000	43444000	Gars	0.15929	-2.65027	0.0202042
0	2545700	0	0	7631300	8349000	Ctcf	0.159302	-2.65016	0.185358
2316800	4060100	8773700	44141000	32295000	17185000	Ogdh	0.161829	-2.62746	0.031222
79106000	77221000	68709000	395930000	504620000	471950000	Flnc	0.163961	-2.60858	0.000293117
0	0	11206000	16713000	28950000	22305000	Safb	0.164872	-2.60058	0.0212394
10121000	15924000	0	55641000	56347000	45551000	Purb	0.165324	-2.59663	0.00165861
0	0	5587200	13751000	19820000	0	Rps23	0.166429	-2.58702	0.204031
5458200	28335000	9147000	76262000	106200000	73012000	Hk1	0.168081	-2.57278	0.00509498
0	15667000	0	8535100	18474000	65218000	Mpz	0.169874	-2.55746	0.234313
9190700	0	0	7135300	25579000	21003000	Synpo	0.171094	-2.54714	0.0791253
1.8525e+09	2.0206e+09	2.0225e+09	8.217e+09	13083000000	13151000000	Fga	0.17113	-2.54684	0.00432969
0	14402000	0	19722000	37549000	26007000	Pafah1b1	0.172939	-2.53167	0.0317572
45165000	40511000	59162000	192290000	279880000	361380000	Rpl13	0.17376	-2.52483	0.009508
1257800000	1.5222e+09	1439200000	5.9318e+09	8.4773e+09	9446700000	Thbs4	0.176863	-2.4993	0.00338549
0	8902900	0	11043000	20851000	18029000	Csnk2b	0.178333	-2.48736	0.0303026
0	0	8949400	0	27052000	22700000	Eif3i	0.17988	-2.47489	0.201245
421890000	400840000	345150000	2427900000	3.2963e+09	731070000	Pdia6	0.180919	-2.46659	0.0794967
0	29502000	31455000	109530000	156080000	71178000	Rap1a	0.180995	-2.46598	0.0258152
0	13569000	0	22236000	27065000	25651000	Scfd1	0.181036	-2.46565	0.0125222
7148400	0	10479000	27064000	33561000	36458000	Fau	0.18157	-2.4614	0.00310874
13818000	17472000	8702700	43050000	61756000	111660000	Tmpo	0.184753	-2.43633	0.0463591
15363000	22689000	19310000	70035000	143320000	95856000	Etfb	0.185511	-2.43042	0.0176478
73046000	106770000	94759000	327130000	591740000	538550000	Aldh2	0.188398	-2.40814	0.00838116
11130000	17956000	22992000	54657000	89102000	128830000	Mtco2	0.19105	-2.38798	0.0276151
0	6792500	4038200	15297000	16023000	24849000	Pdlim1	0.192823	-2.37465	0.01436
53613000	41726000	0	98450000	200950000	193070000	Hist1h1b	0.193594	-2.3689	0.0226676
0	4826200	0	7397900	10710000	6802200	Smc1a	0.193745	-2.36777	0.0293726
0	0	13905000	16396000	55237000	0	Tceb1	0.194114	-2.36502	0.321466
5790000	21323000	26645000	53153000	114830000	103590000	Nono	0.19795	-2.33679	0.0220502
5026800	0	0	0	0	25268000	Myh11	0.198939	-2.3296	0.475992
6949500	11009000	0	26585000	35465000	28195000	Ddb1	0.198997	-2.32918	0.00464516
169770000	199890000	278620000	788690000	1166300000	1285700000	Glud1	0.200044	-2.32161	0.00487063
10289000	0	0	20310000	22805000	8146200	Selenof	0.200717	-2.31676	0.0740079
7893400	15586000	9317300	9634900	88815000	60270000	Prpf19	0.206633	-2.27486	0.145622
0	7448400	0	17569000	18294000	0	Sdf4	0.20769	-2.26749	0.217393
28236000	20739000	0	71689000	113120000	50769000	Atp5o	0.207893	-2.26609	0.0368127
17068000	32748000	35455000	73203000	175700000	158540000	Hnrnpf	0.209283	-2.25647	0.028993
0	4588400	7826900	12734000	19017000	27520000	Pdlim7	0.209467	-2.25521	0.0322472
0	5928100	5162600	8669100	17632000	26477000	Add1	0.210138	-2.25059	0.0638749
26025000	41103000	26779000	115590000	141430000	187230000	Rpl18	0.211383	-2.24207	0.00558602
0	4076500	2689600	0	22347000	9534800	Copg2	0.212225	-2.23634	0.272423
26771000	24279000	24062000	68940000	142930000	141710000	Srsf2	0.212433	-2.23492	0.0192342
0	0	12035000	7636900	32453000	16519000	Sbds	0.212599	-2.23379	0.147717
5243300	8177700	33120000	72665000	41729000	102310000	Hnrnpc	0.214768	-2.21915	0.044377
19842000	0	0	31362000	25888000	34710000	Sdha	0.215768	-2.21245	0.0275903
3212000	8688600	8020400	13704000	53029000	24352000	Cdv3	0.218708	-2.19292	0.116305
81340000	95364000	48943000	277450000	410200000	340460000	Prkcdbp	0.219477	-2.18786	0.00278095
103930000	78323000	79657000	322810000	430530000	439620000	Hspd1	0.219546	-2.1874	0.00127672
5080700	0	8937100	5806400	51934000	5078900	Strap	0.223145	-2.16395	0.359029
180310000	24963000	141490000	421870000	578810000	545500000	Rps3a	0.224271	-2.15669	0.00391107
49510000	118370000	88957000	310660000	484550000	345640000	Snd1	0.225128	-2.15118	0.00654
0	15993000	15334000	35069000	33147000	70140000	Glul	0.226423	-2.14291	0.0529105
0	13849000	26193000	17914000	51153000	107260000	Tor1aip1	0.227089	-2.13867	0.169565
31128000	99877000	0	145770000	215060000	215730000	Hnrnpa1	0.227218	-2.13785	0.0167301
13966000	0	10985000	22884000	35034000	51406000	Rbmx	0.22823	-2.13144	0.0388917
53320000	47592000	48198000	118320000	286500000	245110000	Rpl4	0.229425	-2.12391	0.0300021
56007000	45622000	20473000	126000000	169540000	233650000	Rps27l	0.230734	-2.1157	0.0147022
0	9759200	0	26434000	0	14901000	Tra2b	0.2361	-2.08253	0.274248
0	0	10383000	0	24095000	19772000	Palld	0.236693	-2.07891	0.244368
39508000	43232000	23783000	122690000	175130000	151610000	Cttn	0.237018	-2.07693	0.00217463
40368000	55369000	20090000	154070000	159000000	168000000	Rps5	0.24077	-2.05428	0.000379712
16878000	6721700	8460800	22142000	43566000	66368000	Pdlim4	0.242743	-2.0425	0.0642847
0	12416000	0	14762000	26159000	10219000	Fh	0.242785	-2.04225	0.109562
18996000	0	11747000	43405000	57399000	25725000	Napa	0.242972	-2.04114	0.0406431
2552100	0	0	4961200	0	5527000	Vars	0.243331	-2.03901	0.246604
78377000	108740000	87469000	308820000	445970000	372830000	Gpx3	0.243509	-2.03795	0.00219396
0	25277000	19886000	0	107160000	77329000	Rps15	0.244801	-2.03032	0.230246
28980000	23290000	23719000	78119000	110800000	121230000	Rpl27	0.245008	-2.0291	0.00399878
0	10512000	0	0	18449000	24344000	Rpl27a	0.245648	-2.02534	0.256069
81052000	67717000	34137000	186890000	289490000	266260000	Rps2	0.246292	-2.02156	0.00540177
8478900	0	13891000	23870000	41558000	25296000	Mtdh	0.246571	-2.01993	0.0307669
130320000	182140000	169130000	519420000	694930000	717790000	Hdlbp	0.249252	-2.00432	0.00170051
11681000	10196000	0	20572000	24439000	42233000	Impdh2	0.250756	-1.99564	0.0458427
18822000	0	21049000	17620000	73410000	67521000	Gnai3	0.251471	-1.99154	0.10465
17278000	15835000	29172000	68077000	73684000	105140000	Cox5a	0.252267	-1.98698	0.00743882
0	19089000	17345000	60029000	15614000	68658000	Cnbp	0.252486	-1.98572	0.109501
0	15509000	0	0	18907000	42339000	Acy1a	0.253225	-1.98151	0.315332
0	58297000	47208000	93169000	159260000	164010000	H2afy	0.25335	-1.98079	0.0233452
49807000	59407000	50268000	206420000	187270000	233800000	Septin7	0.254159	-1.9762	0.000354851
69186000	56989000	50023000	156450000	278560000	258080000	Rps18	0.254221	-1.97585	0.0107066
91696000	99357000	94049000	312780000	382910000	424460000	Rps6	0.254521	-1.97414	0.00104091
82655000	54737000	15877000	165320000	237570000	198420000	Etfa	0.254892	-1.97204	0.00632117
17660000	12904000	15840000	47106000	57287000	76611000	Dynlrb1	0.25637	-1.9637	0.00688558
0	17449000	22723000	58128000	96753000	0	Rps24	0.259373	-1.9469	0.257002
0	14414000	0	22204000	23788000	9549500	Txndc12	0.259518	-1.9461	0.10586
7696200	0	9862600	12623000	19259000	35598000	Rab13	0.260207	-1.94227	0.0893632
195650000	183720000	125800000	664960000	750810000	516150000	Ptms	0.261486	-1.93519	0.00270321
75180000	43394000	25605000	168480000	209570000	173100000	Mrc2	0.261597	-1.93458	0.0022312
1.6655e+09	1.981e+09	1.8165e+09	5406200000	7.7075e+09	7.5838e+09	Plec	0.263945	-1.92169	0.00251826
12474000	10378000	0	25593000	46672000	14120000	Aimp2	0.264537	-1.91846	0.108514
0	6670300	4672200	10192000	7304300	25323000	Nudc	0.264892	-1.91652	0.151382
195640000	126200000	227120000	562410000	681360000	812220000	Map4	0.267005	-1.90506	0.00299892
25706000	9684800	37812000	89171000	118830000	62707000	Eif4h	0.270412	-1.88677	0.0221807
0	6258300	0	0	12718000	10400000	Sncg	0.270711	-1.88517	0.273597
38844000	15550000	8197300	66302000	72644000	91899000	Ssr4	0.27114	-1.88289	0.0095563
212030000	119760000	152380000	523050000	702650000	558030000	Myh7	0.271437	-1.88131	0.00210926
7737400	7865100	25944000	44360000	64929000	42958000	Psmc4	0.272889	-1.87361	0.0167341
0	13043000	0	18427000	19107000	9160800	Atp6v1c1	0.279324	-1.83999	0.106496
10669000	6461200	5925100	17260000	31739000	32963000	Eif3b	0.281293	-1.82986	0.0202575
34186000	34212000	30577000	118110000	91410000	141200000	Nptn	0.282205	-1.82518	0.00435955
7833700	10330000	10705000	13349000	39480000	48842000	Fasn	0.283942	-1.81633	0.085084
7889600	9312800	3017900	28885000	15848000	26375000	Matr3	0.28436	-1.81421	0.0185661
0	0	7104500	4661600	3860700	16449000	Clec2d11	0.284507	-1.81347	0.274561
23438000	31556000	40731000	68772000	116750000	150930000	Rps13	0.284513	-1.81343	0.0300489
0	0	19247000	11690000	19921000	35884000	Pdap1	0.285162	-1.81015	0.168179
22712000	15496000	16813000	26804000	69062000	96140000	Dlat	0.286559	-1.8031	0.087671
0	33212000	6580400	16115000	94727000	27189000	Twf1	0.288286	-1.79443	0.285465
30185000	48383000	14947000	91832000	128990000	100610000	Phb	0.290932	-1.78124	0.0068286
6921200	9769700	22518000	32261000	47438000	54781000	Nsf	0.291559	-1.77814	0.0178283
37372000	37283000	38390000	57737000	183870000	145300000	Rpl17	0.292176	-1.77509	0.0707316
14088000	13787000	25184000	54943000	77742000	47874000	Atl3	0.29386	-1.7668	0.0121181
39488000	54929000	74830000	128540000	173350000	268930000	Rpl7	0.296498	-1.75391	0.0348879
70192000	62853000	68700000	215510000	231500000	232340000	Rabac1	0.296968	-1.75162	1.1334e-05
3676900	3816200	0	0	10440000	14681000	Snrnp200	0.29828	-1.74526	0.265024
54110000	80007000	87396000	144370000	304710000	285700000	Rpl23a	0.301468	-1.72992	0.0294512
0	0	7515300	8254800	0	16600000	Cdk5rap3	0.302368	-1.72562	0.345333
16602000	23684000	19228000	37543000	62517000	95682000	Sarnp	0.304043	-1.71765	0.0554223
7240200	13121000	10978000	18918000	39393000	44132000	Dab2	0.305918	-1.70878	0.0403144
21060000	6576500	8947500	38204000	43420000	37763000	Fbln5	0.306432	-1.70636	0.00467067
69909000	61362000	53754000	139330000	228550000	234990000	Rpl31	0.306907	-1.70413	0.0111492
6545200	25443000	9956600	25373000	49526000	61651000	Ap2m1	0.307175	-1.70287	0.0602684
46873000	31267000	21500000	84235000	118550000	117450000	Hspe1	0.311147	-1.68433	0.00547039
3794300	34635000	20309000	36875000	104370000	47331000	Gcsh	0.311483	-1.68277	0.13036
110090000	131820000	107530000	210210000	442520000	453980000	Csrp1	0.315747	-1.66316	0.0340644
225460000	160990000	134540000	578380000	582300000	488870000	Rps12	0.315838	-1.66274	0.000764724
83005000	71356000	56826000	141010000	241400000	285630000	Dync1h1	0.316129	-1.66141	0.024787
0	0	8254000	0	13221000	12825000	Tax1bp3	0.316901	-1.6579	0.31288
15608000	14265000	17232000	60349000	35918000	51024000	Scpep1	0.319809	-1.64472	0.00960469
0	8553000	5535900	9377100	22672000	11955000	Bles03	0.320172	-1.64308	0.105255
0	14015000	10251000	19531000	28014000	28137000	Eif5	0.320631	-1.64101	0.0276833
14608000	0	20565000	21499000	39563000	48517000	Septin11	0.320983	-1.63943	0.0686121
0	12205000	14592000	37148000	32217000	13993000	Naga	0.321469	-1.63725	0.0873262
114630000	122280000	98766000	436490000	178560000	427080000	Hmgb1	0.322106	-1.63439	0.0498666
0	0	8201900	0	13334000	12088000	Plod3	0.32263	-1.63205	0.319608
68181000	127850000	75953000	142340000	477260000	220180000	Rps17	0.323875	-1.62649	0.139744
23717000	26838000	23755000	62049000	97198000	68970000	Prkar1a	0.325611	-1.61878	0.00896873
283010000	266900000	266440000	502570000	1181000000	823160000	Fam65b	0.325663	-1.61855	0.0452628
32508000	65087000	102990000	118360000	205470000	290300000	Rps15a	0.326617	-1.61433	0.0620239
124230000	89296000	147760000	326180000	380050000	398920000	Tnmd	0.326911	-1.61303	0.000853194
252940000	183270000	247280000	424190000	952910000	712850000	Rpl12	0.327037	-1.61248	0.0385878
0	22070000	6717200	8076300	58555000	21086000	Gpr64	0.328182	-1.60743	0.299186
40771000	24772000	69162000	149940000	89744000	170020000	Rpl35a	0.328786	-1.60478	0.0286553
459440000	426470000	478050000	1.0123e+09	1.7467e+09	1376900000	Atp5b	0.329786	-1.6004	0.0121828
12926000	13007000	0	9257300	8329100	60953000	Septin8	0.330191	-1.59863	0.38316
39475000	16629000	0	42735000	63843000	63220000	Plod1	0.330416	-1.59764	0.0472255
36619000	33429000	50687000	88777000	147430000	128770000	Ap2b1	0.330802	-1.59596	0.0108288
151430000	196500000	169710000	358340000	619220000	572710000	Sod2	0.333903	-1.5825	0.0133833
13152000	0	25803000	19308000	39206000	57843000	Aldh7a1	0.334789	-1.57868	0.126261
0	7037600	0	7975000	13041000	0	Lrpap1	0.334869	-1.57833	0.35533
29948000	28261000	39501000	57297000	91379000	142840000	Ppp3ca	0.335179	-1.577	0.0617882
5463200	0	6565000	10585000	13064000	12124000	Hspb6	0.336237	-1.57245	0.0213236
5337400	6191400	7298500	27682000	11136000	17122000	Pgrmc2	0.336562	-1.57105	0.0639681
114280000	124380000	144930000	369480000	396100000	372810000	Ctsd	0.336958	-1.56936	3.37971e-05
75972000	35229000	69349000	186490000	167680000	176230000	Enpp1	0.340403	-1.55468	0.00105778
15192000	17624000	18448000	42021000	70067000	38492000	Rtcb	0.340444	-1.55451	0.0299768
0	29052000	22832000	39639000	46915000	65234000	Slc25a4	0.341819	-1.5487	0.0461257
13389000	10067000	0	39859000	21415000	7335000	Fdps	0.341879	-1.54844	0.215596
28338000	12171000	19440000	58209000	46445000	70041000	Pa2g4	0.343164	-1.54303	0.00980908
51321000	66379000	99139000	209830000	207190000	211940000	Rpl10a	0.344758	-1.53634	0.000635748
103870000	113320000	103950000	225180000	316280000	384140000	Hspa9	0.346953	-1.52719	0.0120133
188070000	153450000	109160000	266480000	558680000	473530000	Copg1	0.347027	-1.52688	0.0344926
2960700	0	0	3115900	5403600	0	Aarsd1	0.34752	-1.52483	0.373457
39851000	29149000	63901000	43988000	268850000	67888000	Ruvbl1	0.349073	-1.5184	0.315446
23460000	18046000	19218000	31050000	60243000	82244000	Rpl6	0.34992	-1.5149	0.0653042
8597800	0	0	0	0	24397000	Impad1	0.352412	-1.50466	0.574353
139410000	79692000	99780000	184600000	337600000	376470000	Eef1g	0.354838	-1.49477	0.0341429
38051000	28597000	28456000	37782000	174640000	55139000	Eif6	0.355448	-1.49229	0.253492
21141000	16973000	20117000	38097000	58546000	67121000	Hadhb	0.355579	-1.49176	0.0155596
77338000	51895000	89370000	147540000	242390000	222970000	Rlc-a	0.35667	-1.48734	0.0132166
10351000	0	0	28985000	0	0	Fbl	0.357116	-1.48554	0.57756
10008000	5665400	8534100	6240700	32399000	28999000	Tm9sf2	0.357894	-1.48239	0.15645
31403000	8598700	6302600	30821000	74107000	24431000	Tars	0.357952	-1.48216	0.189612
4604000	0	0	3331700	0	9481300	Prps1	0.359323	-1.47665	0.437094
74818000	70135000	66750000	128640000	231420000	228830000	Dynll1	0.359495	-1.47596	0.0207096
5828400000	2655100000	5471500000	7.5904e+09	17120000000	14078000000	Fra10ac1	0.359773	-1.47484	0.050126
250490000	269970000	287240000	444670000	922690000	871770000	Mdh2	0.36072	-1.47105	0.0348357
821520000	839640000	669610000	1.7194e+09	3.1214e+09	1.6171e+09	Tpm4	0.360918	-1.47026	0.0479483
0	34534000	16902000	46240000	53146000	43113000	Serbp1	0.360957	-1.4701	0.0433137
1452700000	1.0314e+09	1078900000	2475400000	3.7704e+09	3.5991e+09	Jund	0.361913	-1.46628	0.00805
0	0	5515300	0	7133600	8038500	Prpsap1	0.363516	-1.45991	0.362867
3414100	13651000	10547000	29487000	30077000	16214000	C1s	0.364381	-1.45648	0.0420665
31677000	43482000	35247000	107690000	103640000	90513000	Septin2	0.365773	-1.45098	0.000519339
30261000	53077000	20188000	20521000	117310000	145170000	Ywhah	0.365815	-1.45081	0.199868
22223000	27995000	38214000	61330000	75111000	105100000	Hp1bp3	0.366116	-1.44963	0.0205776
62266000	56345000	36109000	105320000	173690000	142580000	Rps26	0.366992	-1.44618	0.0139388
0	0	2387000	0	6495000	0	Ago2	0.367513	-1.44413	0.58468
0	0	4854800	8595700	0	4587500	Puf60	0.368257	-1.44122	0.401982
34009000	11378000	13423000	56175000	29253000	73817000	Pgrmc1	0.369305	-1.43711	0.0870161
98713000	59251000	119930000	208170000	301240000	233920000	Ikbip	0.37385	-1.41947	0.00925302
16440000	16244000	0	21616000	19752000	46021000	Ddah2	0.374006	-1.41887	0.144245
25806000	0	11186000	36390000	38811000	23177000	Gfpt2	0.376019	-1.41112	0.0833088
64252000	90514000	63222000	194370000	193880000	187280000	Got2	0.37876	-1.40064	0.000206469
1306600000	1391500000	1.5546e+09	2846800000	4408300000	3.9676e+09	Myh9	0.378937	-1.39997	0.00782562
95228000	79654000	72261000	155660000	170290000	325110000	Hnrnpl	0.379601	-1.39744	0.069353
50992000	61773000	29817000	64881000	139800000	168190000	Actr1a	0.38239	-1.38688	0.075739
70095000	84272000	47958000	163590000	216980000	146770000	Lmnb1	0.383671	-1.38206	0.0101849
21010000	30648000	42778000	69247000	67371000	109250000	Cast	0.384092	-1.38048	0.0284031
25885000	18188000	0	19813000	69076000	25724000	Pgls	0.384538	-1.3788	0.246194
10302000	7494500	0	7917900	25771000	12041000	Dnm2	0.389166	-1.36154	0.208226
95736000	118470000	135910000	149640000	365180000	383100000	Sec13	0.389919	-1.35875	0.07391
38979000	39813000	48792000	111210000	93696000	120810000	Eci1	0.391703	-1.35217	0.00150329
17102000	36150000	26941000	57825000	50822000	95592000	St13	0.392643	-1.34871	0.0505684
12190000	13293000	11625000	24125000	47818000	21927000	Prmt1	0.395313	-1.33893	0.0848956
0	55581000	51052000	74815000	132430000	61829000	Cox4i2	0.396296	-1.33535	0.12602
77259000	28865000	238560000	225940000	288040000	355460000	Vdac2	0.396444	-1.33481	0.0762739
115670000	77305000	76818000	174220000	249360000	256900000	Rps25	0.396475	-1.3347	0.00957514
63499000	100870000	142280000	233770000	308130000	231340000	Calu	0.396577	-1.33433	0.0101771
510870000	360120000	456210000	868340000	1310300000	1159900000	Pls3	0.397539	-1.33083	0.00808264
74727000	53594000	52542000	146420000	127890000	180330000	Fam129b	0.397816	-1.32983	0.00577649
124250000	123610000	178610000	299020000	361810000	408640000	Rap1b	0.398768	-1.32638	0.00424964
99807000	98784000	103310000	195080000	273360000	288390000	Sec31a	0.398902	-1.32589	0.00635478
321110000	386260000	429420000	603600000	1391300000	854290000	Col3a1	0.398987	-1.32559	0.0716344
160180000	124820000	154920000	298400000	418810000	384800000	Rps4x	0.399198	-1.32482	0.00416433
35826000	36269000	30784000	58709000	100000000	98648000	Hnrnph2	0.399752	-1.32282	0.0196007
26504000	0	37618000	34476000	77713000	47378000	Acot7	0.40185	-1.31527	0.134468
62918000	32632000	148100000	267380000	166130000	171880000	Vamp3	0.402468	-1.31305	0.0647163
0	14451000	8154000	11060000	26796000	18260000	Inhba	0.402826	-1.31177	0.144932
3950900	6585800	5954700	16262000	14759000	9907500	Pcyox1	0.402932	-1.31139	0.0171772
12660000	10786000	15699000	24220000	21716000	51094000	Cfd	0.403432	-1.3096	0.112392
266890000	277440000	208590000	414290000	647720000	803160000	Ctsb	0.403674	-1.30874	0.0321756
24659000	17207000	51578000	54282000	105810000	71220000	Nucb2	0.403974	-1.30767	0.0670247
160580000	77817000	84821000	143380000	358690000	293080000	Rpl11	0.406487	-1.29872	0.0848158
20673000	19259000	39996000	68105000	85309000	43207000	Cct5	0.406508	-1.29864	0.0492143
120680000	76212000	89276000	181910000	335000000	185590000	Hspa1a	0.407357	-1.29564	0.0562521
50969000	62292000	7956800	55398000	118330000	123750000	Pdha1	0.407485	-1.29518	0.0993032
555540000	618290000	657830000	1078400000	1.6406e+09	1.7685e+09	Tagln2	0.408169	-1.29276	0.0144226
8019300	11759000	9928500	9825100	29794000	32821000	Magoh	0.410088	-1.286	0.122559
0	27972000	34403000	40799000	111000000	0	Tmed7	0.410905	-1.28312	0.431292
164290000	220370000	258610000	347430000	663070000	554610000	Itih3	0.411006	-1.28277	0.0334595
598760000	694920000	533600000	1320600000	1.6043e+09	1.5078e+09	Tubb5	0.412227	-1.27849	0.000812647
13748000	18931000	15642000	7550200	12238000	97375000	Scp2	0.412425	-1.2778	0.47632
21499000	14882000	13175000	13452000	31014000	75246000	Serpine1	0.41396	-1.27244	0.276136
95044000	118250000	91489000	190750000	310010000	235100000	Rtn4	0.414186	-1.27165	0.0159459
179680000	134640000	193940000	361420000	479540000	384540000	Eef1d	0.414737	-1.26973	0.00405351
69203000	81933000	73587000	161620000	192130000	187040000	Arcn1	0.415546	-1.26692	0.000486112
12874000	11590000	0	16040000	20028000	22798000	Adrm1	0.415588	-1.26677	0.0649408
25646000	37256000	31972000	83615000	90480000	54145000	Lgmn	0.415676	-1.26647	0.0187884
36042000	34415000	23424000	68645000	80648000	76392000	Xpnpep1	0.415982	-1.26541	0.00115288
9227000	6424100	21635000	19037000	44891000	25674000	Erp29	0.41613	-1.26489	0.12633
204540000	176300000	161090000	307120000	471540000	517400000	F2	0.418137	-1.25795	0.0181208
399410000	395830000	367670000	644050000	1177000000	958860000	Rpsa	0.418326	-1.2573	0.0254198
56332000	84538000	63862000	137840000	180350000	170870000	Rpl5	0.418623	-1.25627	0.00353511
41066000	37839000	30531000	109230000	73156000	78269000	Ssr3	0.41985	-1.25205	0.0125362
153030000	214510000	113350000	255930000	487600000	400640000	Hnrnph1	0.420296	-1.25052	0.0399402
44574000	46735000	35914000	69238000	104090000	129010000	Rpl22	0.420797	-1.2488	0.0297141
30016000	9642300	15367000	44217000	15973000	70446000	Phb2	0.421211	-1.24739	0.209219
0	0	3810000	0	4402000	4588600	Clic2	0.423776	-1.23863	0.42912
38529000	32701000	26040000	26862000	113470000	87599000	Picalm	0.426752	-1.22853	0.168198
18289000	27493000	13338000	32902000	67734000	37056000	Ap2a2	0.429364	-1.21973	0.0895382
38016000	57324000	25434000	56054000	136900000	88276000	Esyt1	0.429449	-1.21944	0.101656
598010000	692390000	673050000	1081600000	1.8792e+09	1.6053e+09	Igh-1a	0.430006	-1.21757	0.0212033
8096300	0	12131000	12428000	15488000	19092000	Ctsh	0.430295	-1.2166	0.092417
62763000	41435000	57919000	64167000	92794000	219540000	Bzw1	0.430588	-1.21562	0.212128
40828000	42969000	34125000	47289000	110770000	115150000	Cr1l	0.431618	-1.21217	0.079079
196820000	224510000	266850000	423180000	577100000	593110000	Hnrnpu	0.431897	-1.21124	0.006455
70218000	82325000	86001000	147620000	189260000	215340000	Rps21	0.431973	-1.21099	0.00672778
53329000	41192000	28549000	45668000	116140000	121940000	Prkca	0.43373	-1.20513	0.103968
23434000	14160000	29964000	29201000	62289000	64264000	Chmp5	0.433748	-1.20507	0.0745593
29228000	6486700	19335000	30168000	66679000	29774000	Eif2s3	0.43476	-1.20171	0.161124
122150000	92588000	89619000	177660000	272490000	246640000	Rps14	0.436799	-1.19496	0.0122629
0	10704000	0	7709000	7100300	9675700	Ndufa10	0.437166	-1.19375	0.276831
14842000	0	14611000	14263000	34414000	18544000	Aip	0.438152	-1.1905	0.184172
14136000	23732000	14794000	47612000	25711000	46681000	Pacsin2	0.438835	-1.18825	0.0449636
1082700000	970480000	1.0194e+09	1.8634e+09	2604100000	2521900000	Calr	0.439606	-1.18572	0.00526851
90439000	80208000	77571000	72209000	290570000	200250000	Rpl9	0.440862	-1.1816	0.173604
95164000	108100000	95419000	198480000	247110000	231670000	Mvp	0.441017	-1.18109	0.00108409
51629000	60050000	46125000	59757000	140930000	157040000	Rpl19	0.44113	-1.18073	0.0932818
242560000	281720000	293090000	431930000	748190000	665710000	Tpm3	0.44282	-1.17521	0.02331
62537000	59212000	60327000	126780000	172110000	110880000	Hnrnpm	0.444337	-1.17027	0.0144735
126760000	70756000	87772000	139950000	287860000	213390000	Copb2	0.444928	-1.16836	0.0606737
4543300000	4645500000	5317600000	8974200000	11606000000	11986000000	Hist1h2ba	0.445443	-1.16669	0.00352959
76121000	64683000	63063000	107940000	167850000	181620000	Tnni2	0.445699	-1.16586	0.0212682
22737000	43721000	50478000	46312000	69537000	146110000	Psmd1	0.44639	-1.16362	0.197198
7513600	11389000	9871500	15202000	23677000	25408000	Hdgfrp3	0.447588	-1.15976	0.0241251
1.0376e+09	1137800000	1226700000	1.6648e+09	3.2693e+09	2662000000	Tubb4b	0.447875	-1.15883	0.0411924
7066600	15675000	7569800	18296000	22851000	26429000	Nceh1	0.448553	-1.15665	0.0271879
29370000	43824000	50986000	49846000	76996000	148310000	Nap1l4	0.451314	-1.1478	0.169221
8.1372e+09	8.5329e+09	8.3082e+09	14335000000	20137000000	20800000000	Lmna	0.451916	-1.14587	0.00798691
48803000	34727000	31486000	74870000	98770000	80388000	Eif3a	0.452769	-1.14315	0.00666938
10424000	0	9159900	11034000	17909000	14218000	Ppp2cb	0.453741	-1.14006	0.11
0	8078600	7668200	9376400	25195000	0	Itpr3	0.455486	-1.13452	0.466605
75704000	37123000	44876000	88798000	133750000	123160000	Hdgf	0.456174	-1.13234	0.0251823
9092600	7488600	0	22230000	0	13989000	Sacm1l	0.457804	-1.1272	0.406767
112830000	171140000	166160000	246200000	430450000	305830000	Lrrc59	0.458157	-1.12609	0.0365198
85171000	51078000	71895000	89061000	161170000	203700000	Syncrip	0.458537	-1.12489	0.0787195
30628000	44076000	41172000	81533000	79667000	90940000	Rars	0.45957	-1.12164	0.00107226
675670000	603040000	663900000	1317900000	1.491e+09	1411800000	Pcolce	0.460258	-1.11949	0.000157899
14165000	23335000	9526800	37411000	35500000	29179000	Cdc37	0.460641	-1.11829	0.0181954
0	32360000	29124000	21770000	52109000	58186000	Rpl35	0.465559	-1.10297	0.197897
710710000	517130000	867130000	1080900000	1.904e+09	1.5102e+09	Atp5a1	0.466056	-1.10142	0.0363315
165310000	219870000	168810000	277470000	450790000	454140000	Rps7	0.46853	-1.09379	0.0263666
639220000	845410000	748430000	916830000	1.9597e+09	1.8645e+09	Ptma	0.471007	-1.08618	0.0687962
123570000	145460000	142080000	234680000	354530000	282470000	Tcp1	0.471629	-1.08427	0.0123923
8306600	10889000	28555000	31266000	29222000	39856000	Camk2d	0.475869	-1.07136	0.0702602
367380000	318150000	406990000	527740000	932290000	820090000	Ecm1	0.47915	-1.06145	0.0325615
0	44825000	30457000	49021000	60862000	46638000	Uso1	0.480971	-1.05598	0.12376
177930000	170030000	178270000	205470000	425560000	462110000	S100a10	0.481393	-1.05471	0.0779769
281040000	264420000	243200000	405730000	589780000	640190000	Gnb2l1	0.482154	-1.05243	0.0172974
0	0	29220000	36919000	14932000	8733300	Atp5i	0.482303	-1.05199	0.465113
25332000	24604000	30837000	18321000	69920000	79129000	Tpd52l2	0.482601	-1.0511	0.203789
50860000	69124000	49459000	75815000	135390000	138380000	Hsp90aa1	0.484698	-1.04484	0.0481086
90409000	71800000	96201000	95632000	264340000	170780000	Cand1	0.486875	-1.03838	0.139677
103790000	42037000	31246000	92880000	103140000	167670000	Arpc2	0.486879	-1.03837	0.12847
11759000	0	0	4734100	10702000	8699000	Ampd3	0.487216	-1.03737	0.391097
52264000	54536000	77118000	101690000	148260000	127460000	Copb1	0.487316	-1.03707	0.0145406
40443000	50246000	0	40917000	78191000	66825000	Prnp	0.487751	-1.03578	0.168719
29454000	15616000	10761000	13401000	74382000	26592000	Pcna	0.48814	-1.03463	0.370309
16588000	37648000	82233000	51225000	61422000	166640000	Psmc1	0.488634	-1.03318	0.316876
55820000	49188000	36779000	69868000	85928000	133550000	Pdlim5	0.490026	-1.02907	0.0689961
401910000	422850000	568130000	662560000	1167200000	1.0119e+09	Sptan1	0.490168	-1.02865	0.0378686
102920000	127920000	174280000	106510000	220670000	497220000	Rps28	0.491412	-1.025	0.301319
91793000	81996000	94749000	116230000	221890000	207480000	Hnrnpd	0.492188	-1.02272	0.0501763
134090000	116710000	133680000	197530000	254770000	328050000	Rps16	0.492702	-1.02121	0.0259598
19430000	7340000	15576000	29879000	33813000	22096000	Crk	0.493612	-1.01855	0.0431749
91547000	0	105010000	140040000	183460000	74221000	Rcn2	0.494208	-1.01681	0.216933
1176500000	1242000000	1083500000	1.7584e+09	2595000000	2711200000	Dpysl2	0.495711	-1.01243	0.0173748
605530000	521110000	579330000	978870000	1244900000	1197600000	C9	0.498622	-1.00398	0.00261705
0	30087000	16841000	31545000	18316000	44185000	Hsbp1	0.49899	-1.00292	0.242764
14647000	10311000	0	0	5632200	44369000	Timp1	0.499148	-1.00246	0.598246
430080000	394800000	313940000	546230000	850590000	883920000	Gnb1	0.49932	-1.00196	0.0279323
33954000	72924000	41051000	69601000	107690000	118080000	Gnaq	0.500824	-0.997623	0.0608423
257730000	235950000	253250000	313630000	647860000	529590000	Reep5	0.500932	-0.997313	0.0647172
0	18554000	0	0	25758000	11204000	Ncstn	0.501975	-0.994313	0.560891
54427000	77475000	76566000	65024000	166320000	182060000	Arf6	0.504272	-0.987726	0.1421
44868000	32568000	32920000	33864000	94361000	90230000	Slc25a3	0.505166	-0.985171	0.144857
10069000	21368000	12484000	23404000	28051000	35474000	Wars	0.505251	-0.984927	0.0433791
87916000	82997000	124290000	123710000	235840000	224560000	Arpc1b	0.505389	-0.984533	0.0641429
6958000	8645700	11458000	15856000	24919000	12770000	Erlin2	0.505401	-0.984499	0.0849557
508690000	489390000	458670000	753720000	1136900000	990840000	Cltc	0.50556	-0.984047	0.0135021
18215000	12703000	13362000	22733000	29408000	35311000	Rbbp7	0.506335	-0.981836	0.0233112
13777000	19061000	13330000	47468000	13881000	29785000	Sar1b	0.506595	-0.981096	0.2036
61311000	48451000	28697000	58796000	116440000	98041000	Cndp2	0.506662	-0.980905	0.0821602
0	17668000	5731600	17045000	16067000	13022000	Tuba4a	0.507209	-0.979347	0.229098
39021000	25293000	41759000	68757000	64796000	75489000	Tufm	0.507424	-0.978735	0.00454913
153210000	140200000	142950000	210730000	340910000	303780000	Rps20	0.510112	-0.971114	0.0229809
30879000	49141000	65579000	84497000	96923000	102750000	Hyou1	0.512366	-0.964754	0.0153433
42824000	56889000	59843000	68903000	150250000	92047000	Pura	0.512712	-0.963779	0.110772
132430000	116760000	132520000	215630000	210680000	316570000	Vdac1	0.513825	-0.960652	0.0260569
378210000	425430000	397030000	665120000	887360000	781000000	Myl6	0.514541	-0.958643	0.00452431
96714000	96417000	131550000	130140000	257400000	242060000	Aoc3	0.515694	-0.955413	0.0717215
81125000	133310000	47812000	103750000	248080000	155790000	Cyb5a	0.516621	-0.952823	0.17033
65963000	84424000	105210000	131940000	212550000	146180000	Cct2	0.520914	-0.940882	0.0454756
20634000	0	16780000	18349000	28689000	24609000	Pafah1b2	0.522199	-0.937328	0.178973
0	0	1.5508e+09	0	1.6935e+09	1275300000	Huwe1	0.522366	-0.936867	0.550355
51681000	44635000	31047000	73098000	66467000	103960000	Sec22b	0.522998	-0.935124	0.0411985
443480000	426440000	384490000	655920000	919150000	806390000	Ppib	0.52674	-0.924837	0.00863607
4618500	0	4981900	1779500	16425000	0	C5	0.527364	-0.923129	0.626257
25485000	5142500	0	0	18049000	40017000	Diaph1	0.52746	-0.922866	0.547668
477680000	322670000	408480000	547030000	946400000	795810000	Rps3	0.528049	-0.921257	0.044731
171980000	122530000	114420000	207790000	297830000	268400000	Igfbp6	0.52832	-0.920517	0.0191203
56148000	35958000	56113000	67561000	146410000	66501000	Abi1	0.528463	-0.920126	0.181684
4.0504e+09	4311400000	5094300000	6.1743e+09	10035000000	9176800000	Gsn	0.530058	-0.915778	0.0304455
2757500000	1.8695e+09	1.8382e+09	2565300000	4849900000	4751600000	Lgals1	0.53138	-0.912183	0.0774073
245500000	258110000	307500000	461380000	596540000	468250000	Eif5a	0.531468	-0.911946	0.0075915
301340000	271140000	281930000	444980000	599820000	557810000	Rpn1	0.533137	-0.907423	0.00609217
451010000	488030000	641120000	762210000	1088900000	1105100000	Fetub	0.534522	-0.903678	0.0219262
6903600	6509100	12613000	16383000	13976000	18328000	Scamp1	0.534551	-0.9036	0.0320163
179300000	184770000	139420000	450110000	281550000	210010000	Atp1b3	0.534678	-0.903258	0.114532
7032500	3869100	0	8914600	11451000	0	Hibadh	0.535295	-0.901594	0.476881
250210000	266870000	319790000	351760000	542040000	667260000	Rplp0	0.536091	-0.899451	0.0622649
8241000	5069700	7535100	11568000	13628000	13675000	Rheb	0.536282	-0.898937	0.00714997
1361400000	1.4836e+09	1224600000	1.857e+09	3.048e+09	2654500000	Eef2	0.538342	-0.893404	0.0314572
354620000	417730000	446840000	658990000	871550000	733740000	Cav1	0.538445	-0.893129	0.00685185
147050000	159230000	173870000	128340000	385160000	376270000	Gnb2	0.539634	-0.889947	0.181513
143580000	141480000	115100000	206620000	332710000	201820000	Cfi	0.539918	-0.889189	0.0604415
15228000	10301000	18709000	20586000	23358000	37949000	Golph3	0.540193	-0.888454	0.100993
441190000	371190000	375750000	513950000	860770000	823820000	Rpn2	0.540418	-0.887853	0.0399417
243360000	367560000	207860000	401910000	524730000	584770000	Cap1	0.541733	-0.884347	0.0332326
0	0	5758200	0	6110300	4512500	Cryl1	0.54206	-0.883474	0.573908
67998000	122310000	91960000	152960000	193870000	172650000	Rpl30	0.543366	-0.880003	0.0158372
28572000	17363000	24284000	21111000	45086000	62737000	Stk24	0.544612	-0.876699	0.192374
30001000	0	2409800	21420000	31638000	6420500	Rab3d	0.544916	-0.875894	0.497078
22138000	33200000	40282000	48034000	48294000	79112000	Psma1	0.54503	-0.875593	0.0833137
882500000	917540000	762540000	1208000000	1.7475e+09	1.7376e+09	Vcp	0.546031	-0.872944	0.0182445
38300000	52395000	25939000	59940000	64737000	88865000	Defa	0.546188	-0.872531	0.051655
283080000	301630000	327780000	412890000	623000000	631800000	Pdia4	0.547158	-0.86997	0.0257713
154240000	186900000	186410000	320890000	255010000	386690000	Rab11a	0.548053	-0.867614	0.021401
13151000	12825000	9460500	11990000	35892000	16646000	Qki	0.549165	-0.864689	0.260793
80630000	150380000	81909000	158530000	236090000	175120000	Cct4	0.549231	-0.864514	0.0602552
78819000	34150000	74699000	67500000	150950000	121830000	Arpc5	0.551511	-0.85854	0.1467
21595000	76087000	0	37190000	106520000	32283000	Hsd17b11	0.555033	-0.849353	0.472822
791040000	891650000	494980000	917170000	1.5917e+09	1411300000	Hnrnpk	0.555504	-0.848131	0.0681623
113820000	0	0	56019000	95637000	52440000	Rpl34	0.557679	-0.842494	0.497603
11480000	11918000	10600000	18136000	25046000	17498000	Tollip	0.560283	-0.835771	0.0220853
309230000	241580000	273030000	316080000	621400000	530970000	Mgp	0.561027	-0.833858	0.081171
619650000	860650000	451250000	774880000	1337500000	1315700000	Olfml1	0.56345	-0.827642	0.0850217
32652000	38530000	21211000	46196000	65777000	51781000	Pygb	0.564218	-0.825675	0.0370487
15483000	21241000	34100000	41149000	19576000	64771000	C1qbp	0.564353	-0.825331	0.267631
14509000	12471000	31993000	22371000	40064000	42039000	Pdhb	0.564475	-0.825017	0.159983
41402000	32895000	9535200	22953000	54751000	70363000	Arhgef1	0.566177	-0.820674	0.273721
238390000	196800000	290460000	228860000	489700000	560560000	Rpl23	0.567304	-0.817806	0.152031
84608000	94806000	99468000	123650000	163080000	204630000	Ddost	0.567572	-0.817126	0.0408433
135950000	116190000	95258000	168200000	270730000	172070000	Npm1	0.568573	-0.814583	0.068813
21155000	4894400	17298000	19727000	33385000	22984000	Stat3	0.569641	-0.811875	0.163531
29966000	52291000	14761000	45296000	53948000	70845000	Ilk	0.570395	-0.809965	0.139459
18135000000	18369000000	22475000000	27634000000	36633000000	38335000000	Actg1	0.574833	-0.798786	0.0157109
435050000	464820000	437990000	530080000	1.025e+09	768540000	Rab1A	0.575765	-0.796447	0.0834571
1324300000	1211900000	1137000000	1.6067e+09	2555500000	2206300000	Serpina3k	0.576776	-0.793916	0.0334723
415450000	561730000	645300000	595510000	1151200000	1.066e+09	Hnrnpa3	0.576839	-0.79376	0.0990776
273380000	310870000	260830000	346350000	555500000	562600000	P4ha1	0.577063	-0.793199	0.0465138
14171000	13571000	25921000	16592000	38477000	37529000	Mthfd1	0.579527	-0.787053	0.188481
41315000	85381000	46124000	52559000	120040000	125490000	Fkbp1a	0.57976	-0.786473	0.200776
122450000	181220000	133420000	191930000	286780000	274850000	Ptbp1	0.580033	-0.785792	0.0389284
1.6009e+09	1.5109e+09	1.7306e+09	2.0653e+09	3.2027e+09	3.0802e+09	Plg	0.580053	-0.785743	0.0331389
51091000	63791000	72427000	74343000	147140000	101080000	Rab1b	0.58069	-0.784161	0.111459
98731000	108830000	95234000	85856000	218730000	216310000	Idh2	0.581296	-0.782654	0.174454
0	26695000	4402000	24630000	9400000	19380000	Ap1b1	0.582232	-0.780334	0.472767
25439000	58363000	19061000	39742000	70054000	66834000	Psmc3	0.582364	-0.780006	0.188162
6.6677e+09	6.2279e+09	5.8872e+09	7.4013e+09	12263000000	12541000000	Anxa2	0.583221	-0.777886	0.0565797
2358800	0	0	0	4041000	0	Raf1	0.583717	-0.776659	0.737385
18041000	42656000	51257000	57604000	67396000	66751000	Lman1	0.583851	-0.776328	0.0635086
348590000	360460000	328070000	480420000	672980000	622150000	Nt5e	0.584112	-0.775683	0.0135235
2.005e+09	1.7496e+09	1.9274e+09	2246600000	3.4313e+09	4.0377e+09	Hspa8	0.584833	-0.773904	0.064639
134620000	163730000	110960000	163120000	337420000	198410000	Psma6	0.585607	-0.771995	0.156042
6850700	33281000	10935000	35293000	20004000	31804000	Psmd2	0.586293	-0.770306	0.271619
6117300	6157800	6874000	4764200	15561000	12291000	Apeh	0.587104	-0.768312	0.234037
506490000	459130000	622340000	756500000	1080300000	867790000	Olfml3	0.587135	-0.768235	0.0251144
350090000	370560000	333610000	481460000	628170000	684760000	Myo1c	0.587531	-0.767263	0.0159888
315980000	296660000	324770000	339740000	607360000	641790000	Crip1	0.589978	-0.761267	0.086085
11224000	11010000	6857300	14131000	16470000	18666000	Asah1	0.590482	-0.760034	0.0253482
0	18084000	0	16227000	14292000	0	Eif1a	0.592549	-0.754994	0.627834
0	21893000	72185000	3888100	144340000	10219000	Pea15	0.59375	-0.752072	0.693001
16551000	0	0	11525000	0	16326000	Dnajc5	0.59427	-0.750811	0.634963
275780000	357330000	331550000	330140000	694020000	594760000	Taldo1	0.595866	-0.746939	0.121467
95564000	96912000	113390000	113020000	198160000	201530000	Oat	0.596567	-0.745243	0.0797554
28347000	29576000	28644000	32421000	64364000	48164000	Enpep	0.597224	-0.743656	0.102645
228970000	261250000	253720000	307940000	461070000	473750000	Psap	0.598619	-0.74029	0.0373066
227810000	224400000	242210000	248340000	466010000	444920000	Ncl	0.599015	-0.739336	0.0897381
1165100000	1.0326e+09	893910000	1.564e+09	1.6852e+09	1.9068e+09	Vcl	0.599614	-0.737894	0.00566929
376520000	450120000	541300000	544860000	841860000	885120000	Lrp1	0.602129	-0.731856	0.0617534
29807000	29147000	13857000	30559000	45676000	44673000	Ppp1ca	0.602202	-0.731681	0.0880576
1350200000	1285200000	1134100000	1.6384e+09	2204200000	2415900000	Hist1h1e	0.602301	-0.731444	0.0261424
63792000	44012000	36020000	47718000	90588000	100210000	Sec61a1	0.602995	-0.729782	0.156542
95994000	129040000	47436000	83895000	181050000	185410000	Psma5	0.605012	-0.724965	0.219227
1427300000	1434100000	1399100000	1326000000	2876500000	2835800000	H3f3b	0.605331	-0.724204	0.143794
39671000	17985000	14591000	37020000	52856000	29348000	Nhp2l1	0.605977	-0.722665	0.209073
96548000	140890000	63462000	227210000	100790000	167140000	Glg1	0.607707	-0.718552	0.205304
1378700000	1267600000	1441800000	1.7145e+09	2517600000	2485000000	Gc	0.608611	-0.716408	0.0305553
0	14405000	13903000	15403000	13238000	17844000	Psma2	0.608971	-0.715555	0.284252
17826000	8501200	0	0	18626000	24559000	Nenf	0.609638	-0.713976	0.566776
22206000	17958000	13721000	24537000	29207000	34295000	Serpind1	0.612058	-0.708259	0.0380545
58113000	16192000	22679000	36520000	64742000	57027000	Psmd13	0.612702	-0.706742	0.258124
8954500	10905000	8059700	12950000	17646000	14941000	Aldh3a2	0.61311	-0.705782	0.0213499
2629600000	2498300000	2641500000	3.159e+09	4869000000	4609500000	Hspa5	0.614789	-0.701836	0.038454
68564000	71193000	59183000	78909000	137240000	107350000	Plcd1	0.614963	-0.701428	0.0735807
0	7118300	10569000	0	28753000	0	Plekhf1	0.615146	-0.700999	0.732869
38714000	26111000	32347000	52239000	55996000	49720000	Srpx	0.615188	-0.700901	0.00760482
61503000	60706000	28515000	57667000	112870000	74187000	Manf	0.615894	-0.699246	0.185823
27719000	13733000	11025000	16169000	27755000	41246000	U2af1l4	0.616144	-0.69866	0.288099
276820000	205880000	335480000	332490000	464640000	530750000	Plod2	0.616155	-0.698635	0.0702831
41202000	57430000	50307000	66416000	91760000	83248000	Rpl13a	0.616919	-0.696848	0.0248563
42688000	32989000	13105000	68645000	34946000	39805000	Pepd	0.619139	-0.691666	0.253291
23505000	44324000	16440000	54482000	46318000	34914000	Lxn	0.620931	-0.687496	0.165152
443150000	509100000	573440000	493130000	1.0506e+09	907240000	Crip2	0.622484	-0.683891	0.146178
37332000	41164000	16501000	22772000	66162000	63619000	Snx5	0.622715	-0.683357	0.296965
142160000	97014000	100540000	170140000	184960000	189810000	H2afz	0.623431	-0.681697	0.011983
67792000	60773000	63573000	60121000	130410000	116360000	Ambp	0.626079	-0.675583	0.150867
1151700000	1349800000	1268500000	1.5423e+09	2172400000	2296200000	Msn	0.627194	-0.673016	0.0359675
58608000	58745000	67774000	80035000	110250000	103810000	Sumo2	0.62948	-0.667767	0.0198794
51855000	51993000	38588000	64130000	76663000	85377000	Hexb	0.629774	-0.667094	0.0213596
13986000	41499000	63457000	55929000	43118000	88572000	Cd14	0.633955	-0.657548	0.309725
95418000	84496000	71616000	111120000	159920000	123780000	Set	0.637075	-0.650465	0.0417201
83526000	48561000	85397000	70188000	194610000	76260000	Atp2b1	0.637675	-0.649108	0.384635
860590000	927240000	718360000	955980000	1414700000	1.5488e+09	Fth1	0.639419	-0.645166	0.0680199
152610000	148870000	85099000	180430000	193980000	229970000	Hmgn2	0.639629	-0.644693	0.0515258
35182000	31627000	39852000	37090000	58682000	70755000	Blvra	0.640503	-0.642723	0.120202
135260000	115070000	97921000	184980000	171410000	187150000	S100a11	0.640709	-0.642259	0.00537021
533280000	450020000	496600000	675310000	782560000	850790000	H1f0	0.641021	-0.641556	0.00808992
116820000	128140000	145300000	164340000	223640000	220070000	Atic	0.641822	-0.639754	0.0255335
36443000	27272000	31175000	31717000	50541000	65564000	Dnajb11	0.641921	-0.639533	0.157002
11056000	23367000	24592000	33945000	33549000	24428000	Ehd1	0.642012	-0.639328	0.108416
52603000	64019000	65510000	67896000	105250000	110230000	Ptgfrn	0.642722	-0.637733	0.0730586
0	23107000	27288000	27505000	28269000	22492000	Atp2a3	0.643894	-0.635105	0.344602
57740000	26589000	16397000	47503000	77882000	30902000	Esd	0.644494	-0.633762	0.374424
974560000	1.0674e+09	934830000	824750000	2197400000	1.5952e+09	Serpinh1	0.644697	-0.633308	0.242566
1.772e+09	1.6729e+09	1.97e+09	1.6049e+09	3.4729e+09	3.3034e+09	Gstp1	0.646077	-0.630222	0.176282
5856500	18807000	0	0	20188000	17967000	Bzw2	0.646403	-0.629495	0.623523
31330000	22430000	25641000	53863000	30017000	38879000	Fam162a	0.646804	-0.6286	0.123624
87340000	67761000	65706000	107400000	124680000	109220000	Tmed2	0.646959	-0.628255	0.0103397
8547700	0	0	2988700	10217000	0	Sugt1	0.647274	-0.627553	0.72799
102860000	90186000	80487000	98232000	190330000	133180000	Slc3a2	0.648579	-0.624646	0.148104
41329000	60028000	50661000	65889000	81112000	87046000	Psmb2	0.649519	-0.622556	0.0300564
3.1429e+09	3.8019e+09	3.3822e+09	4.1703e+09	6.8491e+09	4852800000	Myh4	0.650634	-0.620081	0.0889643
39222000	65397000	49827000	75204000	84533000	77576000	Lamp2	0.650811	-0.619689	0.0270268
4685000	4334100	0	3069000	7660300	3123100	Eif2b2	0.651086	-0.619081	0.493651
0	37401000	0	0	33571000	23702000	Rbm8a	0.65303	-0.614778	0.699375
12445000	6358500	14309000	11637000	24315000	14725000	Pdlim3	0.653403	-0.613955	0.263929
104940000	157240000	109980000	138400000	230590000	200130000	Grid2	0.653922	-0.61281	0.108095
129880000	141350000	149760000	191690000	234840000	216310000	Myh3	0.654891	-0.610674	0.00579336
18249000	14572000	24749000	14939000	44053000	28599000	Efhd2	0.657259	-0.605465	0.324741
127500000	93695000	120820000	177800000	140810000	201520000	Tagln	0.657557	-0.604813	0.0440771
41934000	40247000	18450000	39906000	52832000	60207000	Gnas	0.657955	-0.603938	0.143847
49095000	26743000	41438000	35989000	78344000	63612000	Itpa	0.659058	-0.601524	0.223186
384850000	416290000	318640000	422590000	648420000	627930000	Ehd2	0.659105	-0.60142	0.0677263
428510000	470800000	486920000	422620000	769800000	909850000	Atp1a1	0.659397	-0.600781	0.177126
123330000	147120000	133110000	150490000	194860000	265560000	Actr2	0.660588	-0.598177	0.113453
26311000	25752000	23010000	25007000	50753000	37654000	Nudt5	0.661938	-0.595233	0.163677
1.6307e+09	1.5396e+09	1.5624e+09	1.9307e+09	2350800000	2865200000	Pdia3	0.662222	-0.594614	0.0414467
27902000	20882000	30009000	30097000	44952000	43672000	Clta	0.663682	-0.591436	0.0726173
87473000	75960000	121900000	92796000	168080000	168520000	Rps19	0.664499	-0.589662	0.169645
325370000	243600000	253510000	296920000	474060000	465820000	Rab7a	0.665006	-0.58856	0.0942334
0	31457000	7424300	23905000	19245000	15267000	Dbnl	0.665582	-0.587312	0.543359
9174100	0	0	3409900	10327000	0	Timm44	0.667844	-0.582418	0.742014
4.2654e+09	4911900000	4306900000	4319000000	7.6895e+09	8.1786e+09	Eef1a1	0.667961	-0.582164	0.143734
101740000	65454000	50245000	95697000	128130000	101130000	Casq1	0.669132	-0.579638	0.121367
205530000	242950000	164270000	197540000	301910000	413680000	Ctgf	0.671044	-0.575522	0.206139
181750000	115100000	157820000	199440000	250970000	225800000	Eif4a2	0.67238	-0.572652	0.0394924
77134000	80049000	71999000	92556000	118460000	129750000	Rab14	0.672549	-0.572288	0.0298294
233900000	143470000	186990000	209160000	333040000	296890000	Cct3	0.672586	-0.57221	0.11218
176400000	136440000	125270000	92487000	290580000	267790000	Nedd4	0.673128	-0.571047	0.333127
1.5316e+09	1.5736e+09	1443700000	1.6535e+09	2558200000	2533700000	Ahsg	0.674371	-0.568386	0.0711773
35544000	33878000	33549000	25278000	73734000	53478000	Pcmt1	0.675264	-0.566477	0.305648
135760000	139390000	127560000	118930000	251120000	225510000	Itgb1	0.676187	-0.564506	0.188748
156610000	177930000	161750000	154320000	263000000	311950000	Ugdh	0.68053	-0.55527	0.173959
140340000	109570000	55289000	125460000	183660000	139220000	Sparc	0.680731	-0.554843	0.192072
0	4665800	9014100	4734500	6285000	9073800	Arfgap1	0.680819	-0.554657	0.501338
128450000	119560000	118500000	125870000	221520000	190690000	Rab2a	0.681144	-0.553968	0.113969
64100000	49827000	33287000	79658000	83047000	53043000	Itgbl1	0.682342	-0.551432	0.153953
12876000	14734000	15504000	13654000	29877000	18702000	Sh3bgrl3	0.692784	-0.529523	0.259648
329830000	367750000	268380000	408300000	517690000	460700000	Cdc42	0.696594	-0.52161	0.0307026
39948000	64621000	55136000	74082000	84427000	69647000	Psmb6	0.699982	-0.514611	0.053451
22898000	0	18106000	20563000	0	37997000	Ap2s1	0.700205	-0.514151	0.676098
165490000	168490000	182840000	171970000	251410000	313050000	Lta4h	0.701791	-0.510886	0.150124
115070000000	118530000000	112300000000	134340000000	177290000000	180790000000	Comp	0.702449	-0.509534	0.0314711
292880000	249840000	229320000	244380000	487090000	364800000	Uba1	0.704243	-0.505856	0.210422
1.0231e+09	892180000	1.0397e+09	965590000	1.5682e+09	1.66e+09	Hsp90b1	0.704608	-0.505106	0.137354
77224000	79537000	75241000	86168000	121400000	121080000	Cirbp	0.705929	-0.502406	0.0518972
0	0	19969000	7269600	0	21014000	Steap4	0.706028	-0.502204	0.77518
1243600000	1089500000	1116100000	1304500000	1.8973e+09	1.6576e+09	Aebp1	0.7098	-0.494516	0.0580806
53445000	54868000	25166000	54190000	47144000	86504000	Vdac3	0.710607	-0.492876	0.307433
1.5878e+09	1.4754e+09	1448800000	2.0934e+09	2229800000	2.0259e+09	Ttr	0.710652	-0.492785	0.00113763
20475000	29913000	19263000	0	37222000	60665000	F12	0.711545	-0.490973	0.628314
20769000	25917000	10094000	6169300	45068000	28349000	Atp5l	0.713439	-0.487137	0.566714
14719000	0	50094000	40515000	31064000	19260000	Efemp1	0.713493	-0.487029	0.618299
26034000	17361000	10613000	14880000	31849000	28931000	RGD1562301	0.713825	-0.486358	0.353473
4344800000	5076900000	4328600000	5700200000	6.2472e+09	7.2897e+09	Hist1h4b	0.71478	-0.484428	0.0256504
125490000	113820000	116900000	103470000	220400000	174190000	Aprt	0.715195	-0.483592	0.238749
231780000	225610000	238120000	239370000	342010000	388060000	Xdh	0.717435	-0.47908	0.10714
57091000	51208000	46276000	68495000	46559000	100260000	Mapk1	0.717905	-0.478135	0.271829
648470000	789290000	710690000	881010000	1075800000	1.0273e+09	Tppp3	0.719963	-0.474005	0.017463
416430000	370090000	367690000	472710000	632410000	496380000	Tpm1	0.720706	-0.472518	0.0461713
172330000	192610000	167800000	206860000	214980000	317050000	Txnl1	0.721	-0.471928	0.131019
29945000	6708800	0	21183000	29630000	0	Dctn1	0.721347	-0.471235	0.727969
375140000	368180000	358570000	341530000	536820000	648740000	Ran	0.721562	-0.470805	0.190003
11376000	11097000	10794000	0	24601000	21455000	Pfdn2	0.722316	-0.469297	0.610718
40431000	50177000	44963000	47423000	72743000	67077000	Psmd11	0.724038	-0.465863	0.102771
97247000	118860000	127880000	126150000	183630000	165280000	Tpt1	0.724092	-0.465756	0.0855753
2677100000	2362600000	3.1767e+09	2230300000	4.1291e+09	4980800000	Rps27a	0.724537	-0.464868	0.286211
0	10794000	17232000	0	19490000	19129000	Yars	0.725705	-0.462545	0.687801
12274000	9520800	9443300	19290000	11933000	11730000	Pak2	0.727262	-0.459452	0.215358
507510000	423820000	470690000	555090000	661950000	707660000	Lamb2	0.728436	-0.457127	0.0273471
230700000	255740000	301550000	220340000	393360000	466150000	Chi3l1	0.729722	-0.454582	0.268601
2850600000	2.9207e+09	3.356e+09	3.2042e+09	4682500000	4606100000	P4hb	0.730605	-0.452837	0.0908532
35754000	52454000	61724000	52880000	86003000	65984000	Psma3	0.73185	-0.450379	0.209804
56469000	50955000	25194000	39416000	75575000	65690000	Anp32a	0.73399	-0.446168	0.330243
81633000	65768000	64109000	74562000	105710000	107300000	Dpp3	0.735503	-0.443197	0.102822
582850000	677680000	663720000	659240000	1.0382e+09	912310000	Hnrnpa2b1	0.737331	-0.439615	0.118524
103710000	73236000	60837000	88775000	99748000	133810000	Gstm1	0.737694	-0.438906	0.204349
77796000000	87375000000	84888000000	91034000000	125460000000	121940000000	Alb	0.738871	-0.436606	0.0597021
31499000	27168000	32032000	25781000	46263000	50502000	Pygm	0.740122	-0.434165	0.244462
161940000	98607000	10585000	71766000	120890000	173600000	Duox1	0.74028	-0.433857	0.580693
528370000	520460000	460850000	519110000	762360000	754610000	Tubb2a	0.741464	-0.431551	0.100908
107220000	106060000	84562000	100100000	208440000	93121000	Vapa	0.741526	-0.431431	0.414544
2320600	5089700	0	0	9975400	0	Bin1	0.742857	-0.428843	0.825637
16403000000	17599000000	16896000000	18006000000	25788000000	24660000000	Tf	0.743536	-0.427526	0.0754927
224250000	208120000	244950000	240040000	370770000	299680000	Slc29a1	0.743907	-0.426806	0.118851
41095000	87608000	39108000	32897000	67552000	124750000	Psmc2	0.745168	-0.424363	0.571969
146480000	140270000	171160000	94953000	193980000	325340000	Pdcd6ip	0.74545	-0.423816	0.482429
29920000	17393000	4737200	7389000	29553000	32879000	Tsg101	0.745481	-0.423757	0.612846
2260100000	1.6647e+09	1.8768e+09	1.8924e+09	2.9318e+09	2.9374e+09	Ptrf	0.747475	-0.419903	0.168047
53475000	22998000	50394000	40261000	64509000	64560000	Skp1	0.749229	-0.416521	0.324859
98991000	58166000	58308000	75078000	99150000	113250000	Dad1	0.749501	-0.415998	0.243657
13540000	11354000	10913000	8726700	22782000	15904000	Ca5b	0.75522	-0.405032	0.402794
0	8239200	9429600	0	6908700	16462000	Plbd2	0.756024	-0.403497	0.752161
223890000	316060000	285860000	304690000	362890000	423570000	Myh8	0.756825	-0.401968	0.113272
685440000	795820000	586230000	622410000	1103800000	1.0012e+09	Prdx5	0.758042	-0.399651	0.237273
689890000	779800000	583240000	653120000	1131200000	919460000	Apoh	0.759281	-0.397293	0.220414
330750000	398860000	407450000	382530000	597350000	516410000	Arf4	0.75992	-0.396081	0.149227
2.04e+09	2.0079e+09	2176700000	2269900000	2.9948e+09	2906800000	Pnp	0.761745	-0.39262	0.0502641
120980000	143560000	181380000	140820000	213970000	229620000	Tuba1c	0.763026	-0.390196	0.229096
2711600000	2752300000	2605400000	2384700000	4436800000	3.7336e+09	Igg-2a	0.764493	-0.387425	0.24181
101370000	110530000	74739000	92328000	152240000	129780000	Nsfl1c	0.765702	-0.385145	0.227126
70692000	136390000	150490000	129850000	189050000	147790000	Psmb1	0.766187	-0.384231	0.294763
27688000	24481000	28531000	48664000	0	56644000	Ybx3	0.766324	-0.383974	0.667922
19004000	15089000	25486000	21080000	29797000	26580000	Necap2	0.769188	-0.378592	0.206646
1.6916e+09	1.5625e+09	1389700000	1420800000	2420900000	2187200000	Hist2h2aa3	0.770257	-0.376589	0.21595
7301200	7977200	0	0	8991500	10828000	Apom	0.770877	-0.375427	0.737297
366830000	233120000	98219000	345620000	297480000	262270000	Ywhab	0.771142	-0.374931	0.443013
7201200	8245600	10510000	12725000	0	20890000	Aldh6a1	0.772179	-0.372993	0.699659
1.8706e+09	1.7362e+09	1.9999e+09	1.9024e+09	2550300000	2778100000	Acta1	0.775391	-0.367003	0.118522
14123000	10648000	18441000	5941600	28081000	21688000	Tpp2	0.775651	-0.36652	0.581376
57433000	69521000	76387000	86522000	81914000	93310000	Capza1	0.776864	-0.364266	0.039293
98944000	159510000	135210000	121930000	215360000	168370000	Adk	0.778515	-0.361203	0.310848
29980000	30595000	51654000	77910000	38040000	28140000	Cltb	0.778881	-0.360525	0.561537
65960000	65423000	55277000	59384000	82705000	95730000	Acaa1b	0.784883	-0.349451	0.202038
509400000	517580000	499100000	479350000	713920000	745970000	Canx	0.786947	-0.345661	0.177307
13272000	25163000	15230000	18637000	34046000	15489000	Snx3	0.7872	-0.345198	0.517055
44637000	66026000	72225000	65297000	68922000	97955000	Capns1	0.78772	-0.344246	0.284049
32518000	31455000	43836000	31951000	62199000	42691000	Tceb2	0.787841	-0.344023	0.374873
183040000	223360000	271840000	227840000	323240000	307220000	Csnk2a1	0.790213	-0.339686	0.19958
473570000	678370000	497630000	435820000	921910000	729390000	Ywhag	0.790357	-0.339424	0.401119
2446300000	3.4657e+09	2264000000	2.9747e+09	3.7354e+09	3.5996e+09	Ywhaz	0.79304	-0.334535	0.182259
35951000	70929000	39261000	57347000	60404000	66216000	Ptges3	0.794387	-0.332086	0.332551
2801400000	2817700000	2496600000	2761500000	4.2144e+09	3.1977e+09	Anxa5	0.797722	-0.326043	0.196364
107020000	88399000	82389000	91337000	146320000	110100000	Cd81	0.798857	-0.323991	0.259454
685230000	619080000	564920000	579030000	973400000	780660000	Actn1	0.801182	-0.319798	0.263832
42662000	34035000	78088000	15304000	98634000	79195000	Clec11a	0.801443	-0.319329	0.677548
29003000	22189000	18144000	15423000	26625000	44348000	Crp	0.802537	-0.31736	0.561661
0	76759000	43132000	82503000	43170000	23642000	Abcc9	0.80294	-0.316636	0.745197
197690000	131280000	136180000	187270000	199370000	191480000	Hspa4	0.804591	-0.313673	0.157095
771830000	905450000	704870000	747230000	1163500000	1.0494e+09	Wdr1	0.804745	-0.313396	0.233701
22559000	20590000	17505000	20339000	29035000	25995000	Mlec	0.804761	-0.313368	0.170787
341190000	280620000	179750000	268300000	321170000	396410000	Mmp3	0.81304	-0.298602	0.363637
424860000	494480000	463050000	444600000	562070000	687980000	Cyb5r3	0.815738	-0.293823	0.227569
538810000	517330000	644800000	676710000	1.0125e+09	394280000	Bsg	0.81639	-0.29267	0.524247
43433000	40632000	67115000	48773000	57115000	79183000	Psmb3	0.816876	-0.291812	0.412547
29903000	95101000	45822000	74669000	81079000	53241000	Mpst	0.817392	-0.290899	0.583432
118150000	164330000	173390000	144400000	257330000	155970000	Tmed10	0.817411	-0.290867	0.441167
149010000	252670000	86185000	107970000	154840000	332410000	Capn2	0.819638	-0.286941	0.691462
206690000	206410000	175090000	173320000	264610000	278160000	Rab6a	0.821391	-0.283859	0.28478
1252200000	1.5081e+09	1.5204e+09	1414000000	2.1042e+09	1.6915e+09	Arhgdia	0.821679	-0.283354	0.229805
182870000	182710000	85828000	188450000	232990000	127780000	Atp2b4	0.821907	-0.282952	0.503772
40370000	41764000	38493000	27898000	59411000	58675000	Slc44a2	0.826303	-0.275257	0.463056
27598000	19806000	26569000	6004700	60834000	22612000	Arl3	0.826969	-0.274094	0.769012
95783000	34207000	19406000	63447000	90438000	26635000	Kpnb1	0.827587	-0.273017	0.745388
42584000	115770000	41431000	40053000	89696000	111600000	Ddx39b	0.827785	-0.272673	0.691337
29516000	44000000	32082000	20065000	61330000	45984000	Prep	0.829006	-0.270545	0.602034
105600000	73229000	70669000	75988000	83613000	140700000	Ahcy	0.830826	-0.267381	0.507753
324050000	419410000	345800000	260760000	498120000	549990000	Prdx6	0.832214	-0.264973	0.477832
153110000	56256000	54954000	65831000	127770000	123480000	Hprt1	0.833604	-0.262566	0.668739
7151000	0	7480900	0	17521000	0	Atp6v0c	0.835106	-0.259968	0.886439
32927000	30152000	20045000	6916600	58700000	33847000	Ola1	0.835723	-0.258904	0.742337
27048000	113270000	15652000	62262000	86093000	37995000	Pitpna	0.836973	-0.256746	0.7794
157840000	166720000	158760000	144880000	215780000	216120000	Fkbp9	0.837962	-0.255042	0.26165
96413000000	97627000000	96117000000	94780000000	122310000000	128110000000	Vim	0.840548	-0.250599	0.149181
29642000	39721000	17800000	17736000	49379000	36507000	Aars	0.841163	-0.249543	0.648742
23237000	61330000	41978000	29855000	63088000	57217000	Fuca1	0.842734	-0.24685	0.628068
313180000	214090000	268960000	247660000	320620000	375760000	Capza2	0.843428	-0.245663	0.352562
36712000	101010000	52834000	41707000	68355000	113640000	Kng1	0.85183	-0.231363	0.718274
712530000	698790000	679670000	535060000	987890000	926120000	Vat1	0.853789	-0.228048	0.44818
2167400000	2782700000	2718000000	2706100000	3.0761e+09	3.1917e+09	Fhl1	0.854489	-0.226866	0.149062
8470400	25046000	3407000	14502000	12233000	16419000	C6	0.855619	-0.224959	0.770266
93735000	74241000	61438000	85521000	101150000	81383000	Cd47	0.85585	-0.22457	0.31246
1.4701e+09	899200000	936390000	1083600000	1.793e+09	982210000	Ywhaq	0.85666	-0.223205	0.589468
613440000	742410000	665830000	681840000	849330000	821560000	Rhoa	0.859291	-0.218781	0.159454
814810000	952040000	881270000	737320000	1141300000	1195900000	Col12a1	0.861312	-0.215393	0.39687
27836000	26894000	37903000	18590000	43946000	44787000	C8b	0.863123	-0.212361	0.625997
238720000	277080000	245260000	226970000	319870000	334590000	Actr3	0.863438	-0.211836	0.324081
166610000	138740000	158280000	144440000	228710000	163050000	Ube2n	0.864659	-0.209797	0.418735
0	7532600	6238200	0	7013200	8900000	Smc3	0.86537	-0.208612	0.851171
10177000	38376000	31377000	13350000	31288000	47146000	Cuta	0.870849	-0.199506	0.775146
106060000	141380000	146280000	85475000	187610000	177530000	Tmed9	0.873739	-0.194725	0.615499
30494000	25407000	21599000	24388000	29918000	34283000	Mapk15	0.874826	-0.192931	0.391573
406000000	562950000	663800000	409530000	720680000	732340000	Rac1	0.876621	-0.189975	0.586324
6697000	54100000	39543000	6097600	59732000	48409000	Nras	0.878337	-0.187153	0.84005
2.0936e+09	2258800000	1.9942e+09	1.7308e+09	2753000000	2738700000	Lbp	0.878726	-0.186514	0.447559
2.9165e+09	2852200000	2165000000	2241400000	3.8699e+09	2913700000	Hspb1	0.87908	-0.185933	0.530334
356820000	374820000	614230000	406270000	555420000	567540000	Letm1	0.880097	-0.184266	0.566031
2.0813e+09	1.6609e+09	1.8367e+09	1441200000	2.1291e+09	2765900000	Serpina3l	0.88048	-0.183637	0.563606
52303000	67053000	59691000	44574000	74831000	83882000	Mtpn	0.88076	-0.18318	0.556981
273210000	310940000	280060000	232720000	414050000	333670000	Htra3	0.881451	-0.182047	0.510727
192570000	218970000	182430000	168850000	300230000	203090000	Capzb	0.88366	-0.178436	0.5579
74976000	90967000	83975000	58416000	117320000	106330000	Azgp1	0.886027	-0.174578	0.596652
917930000	746480000	776060000	697000000	1.0433e+09	1.0012e+09	Cspg4	0.890195	-0.167806	0.454429
5612600000	5.9328e+09	5566600000	5302500000	7.3751e+09	6.5376e+09	Emd	0.890545	-0.16724	0.316476
21536000	37141000	17072000	6241300	25148000	53621000	Isoc1	0.891057	-0.166411	0.847532
48840000	57474000	46138000	86570000	56930000	26776000	Rplp1	0.895323	-0.15952	0.752608
337440000	330090000	699430000	436650000	530680000	558370000	Myl1	0.895956	-0.1585	0.699102
18692000	0	11208000	11326000	12350000	9628100	Ralb	0.897787	-0.155554	0.846328
57916000	82842000	71624000	40942000	126590000	68713000	Ass1	0.89899	-0.153622	0.776879
37415000	28600000	34686000	30266000	34504000	46906000	Nutf2	0.901725	-0.149241	0.551358
15203000	40698000	37682000	16006000	49944000	37525000	Glrx3	0.904402	-0.144964	0.808929
3360500	0	2640300	1689700	2786000	2156200	Fgf1	0.904839	-0.144267	0.85369
75706000	81934000	76149000	57538000	112310000	88345000	Nqo1	0.905482	-0.143243	0.637487
2295100000	2501800000	2215900000	2513600000	2.992e+09	2235800000	Ywhae	0.905883	-0.142604	0.362889
177750000	165940000	206240000	182040000	216780000	200470000	Paics	0.917636	-0.124006	0.351411
6881400	7590100	9789200	8939300	17455000	0	Nol3	0.919164	-0.121605	0.896132
10463000	7194600	19043000	0	39622000	0	Glod4	0.926268	-0.110498	0.946636
834730000	672780000	662690000	630540000	718500000	988720000	Tmem43	0.928325	-0.107299	0.669183
926480000	896250000	870590000	611820000	1363400000	924060000	Eno3	0.928962	-0.106309	0.769165
88177000	72465000	68806000	81425000	89893000	75500000	Psmb7	0.929624	-0.10528	0.46997
57151000	49040000	17077000	47385000	45517000	39457000	Pcsk5	0.931316	-0.102658	0.819869
434170000	372470000	345390000	308120000	357780000	569510000	Atp2a1	0.932508	-0.100812	0.758286
62919000	44612000	41276000	34492000	59642000	65301000	Tep1	0.93334	-0.099526	0.775576
31425000	0	0	0	33589000	0	Rtn3	0.935574	-0.0960761	0.964732
145780000	118980000	124490000	102410000	154230000	159220000	Pgam2	0.936012	-0.0954009	0.679089
246210000	319130000	197640000	168200000	435360000	208130000	Loxl2	0.939989	-0.0892836	0.866164
940580000	1.5202e+09	1223700000	795630000	1.6672e+09	1440300000	Nme1	0.943981	-0.0831705	0.825717
105350000	83499000	79072000	61376000	116230000	106110000	Pfkl	0.944328	-0.0826398	0.792344
1336300000	1267500000	1332100000	1160400000	1382600000	1.6139e+09	Hsp90ab1	0.946835	-0.0788145	0.608649
821050000	966990000	1.0462e+09	875740000	1124000000	986730000	Cfl1	0.949027	-0.0754793	0.630182
151580000	154960000	93161000	112240000	153830000	154560000	Cpq	0.950244	-0.0736306	0.789595
23603000	19214000	18119000	5805700	32255000	26021000	Rnpep	0.950911	-0.0726176	0.903918
1345600000	1204500000	943800000	648630000	1.5907e+09	1434700000	Anxa4	0.950972	-0.0725251	0.857837
354330000	516290000	558060000	361340000	609450000	529790000	Prdx4	0.952085	-0.0708374	0.815084
371110000	289850000	375240000	303760000	375420000	404780000	Myadm	0.955939	-0.065009	0.716946
15523000	14374000	15476000	9080600	20272000	18083000	Galm	0.956518	-0.0641361	0.851547
657600000	518410000	490070000	624180000	593810000	522280000	Ezr	0.957369	-0.0628535	0.70106
92162000	88608000	89890000	60003000	99186000	123170000	Idh1	0.958567	-0.0610489	0.842845
843460000	844400000	859120000	699180000	997240000	958610000	Rnh1	0.959304	-0.0599405	0.720309
19938000	21675000	22811000	8261300	27286000	31261000	Sdcbp	0.964311	-0.0524291	0.916806
16398000	17333000	14294000	9241600	18977000	21371000	Me1	0.968449	-0.046252	0.897905
527380000	521270000	515010000	373580000	636350000	603850000	Gnai2	0.968942	-0.0455171	0.849913
16046000000	17103000000	15472000000	12198000000	19961000000	18012000000	Pkm	0.969106	-0.0452741	0.838774
198810000	184840000	135440000	76182000	263760000	194630000	Stip1	0.971039	-0.0423996	0.933428
122140000	173620000	172580000	111010000	155820000	213900000	Hint1	0.974227	-0.0376706	0.909936
12666000	18584000	8319900	20428000	0	20046000	Rbp4	0.977662	-0.032592	0.969356
3.1531e+09	2.9568e+09	3.0686e+09	2371600000	3.4518e+09	3.5483e+09	Ppia	0.979385	-0.0300524	0.874121
7160000	7414900	15713000	11425000	9726200	9766300	Qsox1	0.979636	-0.0296821	0.945116
109190000	93734000	104350000	92966000	111250000	108990000	Ndrg2	0.98106	-0.0275862	0.801097
216340000000	220800000000	205170000000	204760000000	232280000000	215580000000	Col1a1	0.984202	-0.0229734	0.729263
21637000000	25729000000	24580000000	18981000000	26599000000	27519000000	Mfge8	0.984227	-0.0229372	0.903201
46395000	38300000	39014000	42376000	32687000	50461000	Sod3	0.985541	-0.0210128	0.921305
102990000	94027000	115410000	97302000	109920000	109670000	Rab5a	0.98591	-0.0204721	0.851767
12304000000	11179000000	11609000000	8966500000	13800000000	12795000000	Anxa1	0.986798	-0.019174	0.922368
142100000	124010000	112100000	100960000	104490000	177670000	Cbr1	0.987184	-0.0186088	0.953681
5372200000	6.0078e+09	6.5144e+09	5416800000	6.4699e+09	6.2096e+09	Cdh23	0.988843	-0.0161866	0.890211
1077500000	1181900000	1183600000	942620000	1301800000	1236200000	Tkt	0.989192	-0.0156781	0.919028
2372900000	2633700000	2413000000	1.9123e+09	2669800000	2.9176e+09	Serpina3n	0.98932	-0.0154915	0.936132
26026000	20636000	18232000	22493000	22309000	20699000	Dcps	0.990733	-0.0134318	0.936167
120280000	139010000	141400000	125260000	129580000	148710000	App	0.992913	-0.0102609	0.927359
11187000000	11202000000	11661000000	9698300000	12831000000	11622000000	Myh6	0.997034	-0.0042857	0.972638
18605000	16558000	12124000	1659600	25444000	20280000	Rhob	0.997961	-0.0029442	0.996768
786730000	591290000	600730000	453340000	815120000	713740000	Anxa3	0.99826	-0.00251318	0.993108
173880000	199110000	204950000	233720000	52929000	292220000	Leprel1	0.998395	-0.00231717	0.996803
550880000	476230000	516200000	402560000	522190000	620860000	Txn	0.998512	-0.00214845	0.991379
3.5828e+09	3.1994e+09	3.1296e+09	2810500000	3.5242e+09	3.5554e+09	S100a6	1.00219	0.00316197	0.980705
144500000	125510000	101730000	97088000	139170000	134290000	Aldh9a1	1.00322	0.0046335	0.983589
49053000	39718000	45929000	30476000	40814000	62636000	Hnrnpdl	1.00578	0.00831378	0.980394
0	10027000	8121900	6608000	11436000	0	Ufd1l	1.00581	0.00836292	0.994199
7741900	22463000	10189000	9008500	25325000	5602100	Pfkm	1.01148	0.0164621	0.984929
2193600000	2360100000	2295300000	1.6551e+09	2638600000	2477000000	Prdx1	1.01156	0.0165884	0.936607
7305100	0	6695900	13837000	0	0	Ctbp1	1.01185	0.0169987	0.992073
27709000	17350000	20891000	17333000	22096000	25620000	Gfpt1	1.01385	0.0198458	0.941925
380130000	333280000	397770000	275300000	419500000	401100000	Gdi2	1.01394	0.0199764	0.922576
1130200000	939150000	1.006e+09	776530000	1227300000	1.0258e+09	Ptgis	1.01509	0.021609	0.919631
1273000000	1093100000	1171500000	859960000	1302600000	1319500000	Col5a1	1.01595	0.0228299	0.913028
22985000	24105000	23388000	11559000	24324000	33383000	Gna11	1.0175	0.0250256	0.952239
4442600000	4522300000	4306000000	3.5771e+09	4629500000	4827100000	C3	1.0182	0.0260195	0.85039
3.8548e+09	3.7998e+09	2860400000	2286400000	4588700000	3.4307e+09	Gda	1.0203	0.0289923	0.929342
3393500	4895500	9587900	6161600	5713800	5631300	Nap1l1	1.02115	0.0301894	0.950627
123470000	73829000	55114000	75819000	68141000	103210000	Hspa2	1.02121	0.0302826	0.943091
93108000	125340000	91768000	84796000	124230000	94555000	Aco1	1.02186	0.0311916	0.897732
4.1642e+09	4.2283e+09	4431800000	3.0932e+09	4937500000	4501600000	A1i3	1.0233	0.0332289	0.87099
78661000	118860000	100470000	68032000	112020000	110060000	Acta2	1.02716	0.0386588	0.893753
246170000	257550000	316110000	181110000	333040000	282410000	Nucb1	1.02921	0.0415417	0.883404
108820000	137770000	102220000	82080000	118170000	137590000	Arl6ip5	1.03247	0.0461012	0.860998
93090000	107920000	66780000	99467000	60482000	99021000	Serping1	1.03406	0.0483171	0.875815
314140000000	338960000000	324980000000	279650000000	339160000000	324090000000	Col1a2	1.03731	0.0528477	0.575373
0	0	8297200	0	7984400	0	Gss	1.03918	0.0554406	0.97963
22115000	18215000	7165800	10091000	9143500	26344000	Elavl1	1.04207	0.0594465	0.933127
1.8688e+09	1.6925e+09	1.7982e+09	1263600000	1.8761e+09	1.9956e+09	Actn4	1.04366	0.0616499	0.763917
81318000	180690000	136860000	89065000	122720000	169740000	Ndrg1	1.04546	0.0641338	0.883622
11725000	0	15894000	11420000	0	14973000	Coro1b	1.04645	0.0655057	0.953318
26011000	104320000	87601000	76986000	34798000	96275000	Ppp1r1b	1.04745	0.0668854	0.91777
3.318e+09	3.4713e+09	3.865e+09	2451500000	3.7811e+09	3.9293e+09	Ckm	1.04846	0.0682656	0.757922
130280000	162500000	156030000	100160000	184080000	143390000	Cstb	1.04953	0.0697418	0.800542
106420000	128130000	84050000	90504000	108750000	103740000	Cmpk1	1.05151	0.072457	0.726107
856330000	955810000	793800000	619410000	987520000	868060000	F13a1	1.05291	0.0743812	0.730718
79229000	67763000	79585000	72751000	106290000	36128000	Atp2a2	1.05302	0.0745312	0.86272
8438000	0	20828000	6702800	12750000	8332600	Nudcd2	1.05329	0.0748986	0.941437
48904000	63888000	55213000	33842000	69694000	55434000	Ssr1	1.05683	0.0797496	0.802852
730860000	798470000	785590000	541130000	872520000	774660000	Akr1a1	1.05786	0.0811452	0.696
86334000	66760000	25462000	43132000	61808000	62872000	Septin9	1.06402	0.0895307	0.860046
19376000	3760400	2828100	0	18578000	5708900	Dus3l	1.06907	0.0963621	0.945456
62690000	50935000	45821000	44401000	51310000	53210000	Tspan2	1.07068	0.0985207	0.569307
26208000	22755000	15548000	10608000	23991000	25582000	Bdh2	1.07195	0.100237	0.812354
8889300	0	0	8278900	0	0	Cd200	1.07373	0.102631	0.962333
59177000	39148000	33983000	26065000	55120000	42030000	Prrc1	1.0738	0.102722	0.803219
24214000	6237100	20435000	6870100	12278000	28032000	B2m	1.07855	0.109093	0.889948
1.5875e+09	1350200000	1.5048e+09	861700000	1.5603e+09	1.696e+09	Capg	1.0788	0.109428	0.7068
23241000000	24761000000	27781000000	18107000000	26722000000	25400000000	Vcan	1.07908	0.109807	0.569639
15535000	12321000	12928000	10608000	11789000	15377000	Rala	1.07968	0.11061	0.595117
38958000	24028000	25614000	50926000	30990000	0	Ube2v2	1.0816	0.113161	0.893026
293920000	318230000	286260000	286120000	303860000	239320000	Akr1b1	1.08334	0.11548	0.344855
1.5897e+09	1277800000	1185900000	1.005e+09	1.4807e+09	1255300000	Anxa6	1.08351	0.115709	0.60142
51585000	42820000	42947000	37787000	39732000	48556000	Mapk3	1.08945	0.123596	0.441434
11559000000	12746000000	11460000000	8.1856e+09	10982000000	13428000000	Gapdh	1.09723	0.133871	0.537837
267330000	216730000	220530000	210440000	239300000	191870000	Hrg	1.09816	0.135087	0.380808
423830000000	422330000000	413980000000	316830000000	435550000000	393440000000	Fn1	1.09977	0.137204	0.336063
673170000	736350000	652970000	613050000	588480000	672980000	Cd9	1.10028	0.137874	0.152334
1142900000	1195600000	1250600000	820850000	1268100000	1171600000	Dstn	1.10077	0.138507	0.476004
298700000	273740000	289430000	217970000	277030000	279140000	Pfkp	1.11333	0.154876	0.242265
15292000	0	17043000	10507000	18312000	0	Ctsl	1.122	0.166076	0.8846
162150000	162910000	186140000	96652000	185290000	173380000	Gstm5	1.12272	0.167001	0.553945
179470000	148730000	159690000	97369000	143400000	192150000	Got1	1.12698	0.172459	0.559271
161790000	84214000	181220000	98549000	228620000	51822000	Ostf1	1.12727	0.172829	0.803974
7.1782e+09	7.0599e+09	6.5703e+09	5060400000	6.9154e+09	6.4738e+09	Aldoa	1.12785	0.173576	0.25321
12505000	10962000	19857000	12803000	7997000	17575000	Ngef	1.12896	0.175	0.69373
4490300000	3.8817e+09	4422200000	2646200000	4687700000	3.9682e+09	Lox	1.13202	0.178899	0.472728
27926000	15250000	12472000	27473000	19125000	2549000	Apoa2	1.13228	0.179226	0.816252
639320000	765410000	623190000	398830000	861280000	527520000	Ccdc80	1.13442	0.181953	0.60998
3.6436e+09	3.4083e+09	3.0007e+09	2352300000	3.6809e+09	2807500000	Hpx	1.13708	0.185336	0.403359
54147000	71443000	65033000	31068000	95808000	40540000	Qdpr	1.13862	0.187285	0.728937
756160000	741970000	799780000	550150000	724270000	742370000	Sod1	1.13939	0.188261	0.21524
741710000	807910000	796250000	530200000	735580000	792930000	Mug1	1.13949	0.188382	0.309581
0	20375000	16459000	9051400	16459000	6772400	Plcl1	1.14098	0.190272	0.836582
508780000	346980000	267260000	246820000	324780000	403710000	Clic1	1.15145	0.203451	0.59035
7224200	0	0	0	0	6254200	Echdc1	1.1551	0.208012	0.924027
402640000	333540000	475830000	260630000	391330000	396900000	Apoa4	1.15555	0.208579	0.420096
147510000	169050000	146950000	139020000	151340000	109490000	Gale	1.15921	0.213142	0.214361
151690000	178950000	159870000	117210000	123220000	182520000	Banf1	1.15974	0.213795	0.370664
40347000	49838000	38369000	23352000	49760000	37481000	Ppp2ca	1.16241	0.217114	0.515883
0	0	7378300	0	0	6337800	Steap3	1.16417	0.219306	0.91996
315200000	435980000	560230000	297070000	517730000	310390000	Aco2	1.1655	0.22095	0.570358
386470000	430730000	410980000	320860000	321730000	406500000	Rplp2	1.17071	0.227384	0.127836
15089000	20178000	16543000	0	20063000	23266000	Cdx1	1.19573	0.257898	0.723142
208600000	189190000	150320000	110660000	178060000	169450000	Uggt1	1.1963	0.258582	0.332873
88594000	111290000	79890000	78618000	80915000	73459000	Rad23b	1.20079	0.263981	0.180181
1.5042e+09	1.6883e+09	1.5478e+09	1205400000	1.5338e+09	1201500000	Ckb	1.20291	0.266526	0.09678
495100000	555400000	716380000	342120000	510960000	615050000	Rcn3	1.20349	0.267224	0.38993
387450000	436890000	324490000	276930000	360260000	316230000	Mylpf	1.20496	0.268982	0.182723
49606000	52412000	34230000	56694000	32930000	23114000	Psmb5	1.20854	0.273261	0.531611
1.6442e+09	1.6138e+09	1.4637e+09	1.0033e+09	1.4848e+09	1418200000	Cp	1.20874	0.273504	0.165893
2.0408e+09	1.8864e+09	2.1077e+09	886510000	2.0609e+09	2.0431e+09	S100a4	1.20928	0.274143	0.426851
5405800000	6.0984e+09	5750300000	3.9868e+09	5677600000	4563400000	Anxa8	1.21273	0.27826	0.132398
217910000	350870000	233250000	180290000	204330000	276550000	Gdi1	1.21305	0.278635	0.409284
92546000	75491000	72459000	39992000	43843000	114130000	Rab18	1.21484	0.280768	0.599482
796410000	812810000	865010000	528950000	767120000	738460000	Cst3	1.21612	0.282284	0.132934
613320000	612440000	608900000	534340000	499650000	469510000	Lgals3	1.22026	0.287188	0.00418495
396100000	372970000	414010000	219250000	390450000	357870000	Ces1c	1.22273	0.29011	0.252816
2.9405e+09	3.0749e+09	3.4024e+09	1.9598e+09	2671700000	3.068e+09	Spp1	1.22317	0.290625	0.179056
22221000	12714000	37071000	20783000	19938000	18142000	Serpina3m	1.22328	0.290756	0.572154
53770000000	50036000000	44288000000	33999000000	43795000000	43001000000	Dcn	1.22599	0.293952	0.0950734
324340000	257250000	304170000	192580000	178710000	350410000	Tgm2	1.22732	0.295517	0.403127
5.9594e+09	5758000000	5584400000	3.621e+09	5250100000	5189900000	Col11a1	1.23048	0.299223	0.118107
374620000	396270000	304580000	236400000	354200000	281940000	Pgd	1.23257	0.301674	0.199571
51309000	40324000	61005000	39116000	42760000	41876000	Acp1	1.23342	0.302662	0.18809
112990000000	101830000000	73157000000	65424000000	97683000000	69068000000	Fmod	1.24034	0.310741	0.300242
55999000	65952000	46112000	29539000	56515000	49204000	Apoa1bp	1.24254	0.313288	0.330617
0	0	9334000	0	0	7484400	Osgep	1.24713	0.318609	0.884627
13902000	0	20724000	11262000	16479000	0	Cops4	1.24819	0.319836	0.783197
1082100000	1222200000	1262100000	720920000	1.0538e+09	1080700000	Serpina1	1.24899	0.320766	0.137589
279930000	334840000	304600000	181690000	292600000	260650000	Brsk1	1.25095	0.323019	0.168196
45672000	29305000	12301000	18562000	11988000	39203000	Tbca	1.25124	0.323363	0.668237
15651000	13553000	14151000	8904200	13846000	11864000	Eml2	1.25252	0.324834	0.136239
190010000	308860000	325120000	124600000	215270000	316950000	Acly	1.25451	0.327129	0.470583
544380000	490100000	570680000	363890000	470800000	439710000	Park7	1.25954	0.332899	0.0497295
147430000	96083000	114700000	65712000	90109000	127850000	Ddt	1.26278	0.336599	0.34987
718010000	715250000	674280000	484330000	706400000	476710000	Mdh1	1.26394	0.337925	0.128136
2202600000	998210000	1.4746e+09	725050000	1.4883e+09	1.48e+09	Pebp1	1.2659	0.340163	0.490833
6073100	2153400	2543800	2063300	6431700	0	Iah1	1.26784	0.342373	0.754986
2776900000	2479500000	2431300000	1430100000	2442400000	2181700000	Pgam1	1.26981	0.344616	0.166233
28010000	0	22875000	18736000	0	21281000	Scrn1	1.27158	0.346627	0.756635
12859000	157600000	84566000	41926000	121020000	37300000	Psma4	1.27356	0.348865	0.732647
32188000	0	18686000	39630000	0	0	Rab21	1.28372	0.360336	0.828117
446090000	541780000	513410000	215830000	469450000	468420000	Pgm1	1.30127	0.379925	0.262952
1.786e+09	1.7705e+09	1.7582e+09	1.0466e+09	1.5501e+09	1.4829e+09	Nid2	1.30275	0.381561	0.0597255
2909000000	2737800000	3.1798e+09	1110000000	3.3011e+09	2317900000	Pvalb	1.31173	0.391466	0.340351
16370000	7938100	6806000	6155700	8512500	9025500	Rab34	1.31318	0.393065	0.475409
8.4099e+09	10328000000	9516000000	5828600000	7.9102e+09	7.7245e+09	Ldha	1.31638	0.396578	0.059333
10192000000	10484000000	8998500000	5.9744e+09	8.4227e+09	8.0861e+09	Pgk1	1.31985	0.400376	0.0546026
13591000	9007800	14544000	10183000	17867000	0	Csrp3	1.32416	0.405082	0.607723
19685000000	20218000000	18255000000	11499000000	15522000000	16876000000	Eno1	1.32487	0.405855	0.0504668
5320600	15228000	5427300	0	10503000	9058400	Cpne9	1.32792	0.409164	0.669321
281040000	386710000	382420000	207000000	315990000	267210000	Clic4	1.32899	0.410333	0.137434
11587000	0	0	8664100	0	0	Pgp	1.33736	0.419385	0.849757
1895200	0	3528700	0	0	4051800	Arg1	1.33864	0.420768	0.800322
10265000	0	8580500	5818400	8220100	0	Sub1	1.34242	0.424831	0.709684
9563500000	9094500000	8.4824e+09	5646700000	7.3227e+09	7.2393e+09	Tpi1	1.34301	0.425465	0.0212992
262640000	183150000	191340000	107460000	170820000	195150000	Lamp1	1.34577	0.428437	0.207576
49004000	35025000	50403000	31350000	32064000	36147000	Spats2l	1.35025	0.433224	0.0862017
65642000	96294000	111280000	72387000	79225000	49367000	Rras	1.35943	0.442997	0.211035
112850000	77539000	92646000	50590000	74004000	81854000	Comt	1.37097	0.455202	0.139837
6.0432e+09	5.9347e+09	5666300000	3.2006e+09	5501800000	4.146e+09	C4	1.37326	0.457605	0.0775945
5913100	20168000	20394000	7935200	10696000	15141000	Alox12	1.37613	0.460622	0.463529
46208000	61201000	85969000	25193000	81836000	32734000	Atp6v1e1	1.38361	0.468441	0.44683
39187000	5859400	12149000	5123000	19791000	16350000	Pdcd6	1.38608	0.471015	0.658488
7819900	4413600	7361700	5488000	8611600	0	Apcs	1.38977	0.474846	0.539523
1.568e+09	1136300000	998790000	1.0097e+09	859520000	793760000	Mb	1.39058	0.475688	0.131055
1.6415e+09	1.0722e+09	1379800000	785060000	1.068e+09	1081200000	Grem1	1.39507	0.480338	0.112795
19069000	27436000	28700000	16491000	0	37405000	Pam	1.39537	0.48065	0.561642
712700000	714030000	658780000	307760000	570260000	607960000	Apoe	1.40346	0.488986	0.10621
16472000	14923000	15936000	0	13643000	19937000	Ist1	1.4095	0.495183	0.480723
138370000	94821000	191020000	124530000	95339000	79459000	Atp6v1b2	1.41721	0.503055	0.2477
249830000	201200000	243660000	125320000	183250000	181000000	Myh10	1.41898	0.504854	0.0483821
59507000	55163000	0	0	44460000	35967000	Mmp14	1.42576	0.511736	0.652652
354940000	463580000	439370000	178880000	326500000	373650000	Fabp4	1.431	0.517021	0.133719
55863000	95740000	57243000	32974000	48196000	64533000	Gmfb	1.43337	0.519409	0.256964
6.6701e+09	7.1737e+09	6.7307e+09	3.4444e+09	5383200000	5484700000	Ca3	1.43754	0.523602	0.0377224
32908000	44846000	11370000	19740000	16109000	26131000	Ddx1	1.43795	0.524011	0.426158
104490000	132360000	132790000	89311000	86841000	80095000	Ufl1	1.44251	0.528586	0.0179472
1.9485e+09	1.8379e+09	2.0959e+09	974580000	1.4764e+09	1.6264e+09	Rnase4	1.44267	0.528738	0.0461929
150550000	96432000	129970000	35188000	125220000	100440000	Atp5f1	1.4451	0.531171	0.281813
129810000	133620000	121530000	98552000	100540000	67223000	Pdgfrl	1.44551	0.531575	0.0253521
72846000	106930000	95690000	47130000	79267000	63433000	Adh5	1.45112	0.537166	0.104883
32588000	58557000	25889000	20592000	33674000	25125000	Sdc4	1.47415	0.55988	0.305016
264150000000	292540000000	252780000000	145000000000	223400000000	180620000000	Acan	1.47439	0.560119	0.0273705
381030000	297600000	228340000	144750000	279490000	190890000	Slc2a1	1.47444	0.560163	0.176005
16386000	0	12558000	0	0	19566000	Nudt2	1.4793	0.564915	0.722012
1.9255e+09	2.033e+09	2.0986e+09	1.0503e+09	1.5183e+09	1.5232e+09	A1m	1.4803	0.565892	0.0164481
2.1175e+09	2625300000	2336000000	1170700000	2.016e+09	1.5616e+09	Lyz1	1.49081	0.576094	0.0527282
57768000	160590000	75870000	19639000	82132000	94530000	Agt	1.49886	0.583867	0.452485
40383000	28251000	36238000	20796000	9585100	38783000	Tsnax	1.51628	0.600534	0.266242
97899000	98881000	69725000	26483000	81115000	68054000	Obfc1	1.51723	0.601443	0.186991
138120000	211450000	178680000	87380000	105890000	151970000	Dbi	1.5301	0.613621	0.0999605
59214000000	53233000000	51254000000	29742000000	36402000000	40182000000	Col2a1	1.53961	0.622569	0.00786286
194080000	269120000	169840000	117080000	161710000	131020000	Afm	1.54472	0.627341	0.0849602
11647000	0	7593500	0	0	12400000	Higd1a	1.55165	0.633806	0.692467
112180000000	103170000000	103160000000	54711000000	74474000000	75757000000	Bgn	1.55415	0.636123	0.00705715
14262000	12462000	7238200	0	17049000	4753500	Ssb	1.55772	0.639436	0.501968
59638000	25913000	16715000	22404000	25910000	17117000	Uchl3	1.56296	0.64428	0.408018
152720000	116430000	184600000	81826000	94976000	111170000	Krt13	1.57567	0.655969	0.0615223
417440000	270310000	279870000	163360000	260170000	185250000	Gpx1	1.58944	0.66852	0.0988629
42055000000	41108000000	43068000000	29739000000	26022000000	23581000000	Prelp	1.59097	0.66991	0.00113799
29422000	25961000	27415000	13224000	18239000	20309000	Itgb6	1.59928	0.677424	0.0113525
27589000	21039000	21711000	15003000	15819000	12832000	Chp1	1.61128	0.688211	0.0171018
5688200	0	4360800	0	0	6226100	Nae1	1.61401	0.690651	0.66089
771590000	793960000	769650000	377730000	536260000	520280000	Omd	1.62815	0.703229	0.00415612
1.064e+09	1317000000	749470000	503350000	718630000	683160000	Prdx2	1.64317	0.716482	0.0824425
4412500	5779600	9448500	0	0	11937000	Thop1	1.64535	0.718399	0.578611
23490000000	27262000000	21143000000	12679000000	15252000000	15379000000	Clu	1.66001	0.731191	0.00868578
100660000	89128000	88762000	47016000	57378000	62790000	Ltbp1	1.66613	0.7365	0.00358925
0	12749000	24528000	7224200	0	15069000	Tnnt3	1.67212	0.741682	0.580318
20034000000	20861000000	21749000000	8.5295e+09	14846000000	14032000000	Krt19	1.67464	0.743849	0.0146818
414390000	647650000	522910000	367770000	350010000	228490000	Aldoc	1.67494	0.744114	0.0570194
115970000	93949000	120110000	49803000	67068000	79765000	Wif1	1.67838	0.747065	0.0201117
144070000	151600000	196460000	83636000	89413000	119100000	Des	1.68452	0.752335	0.0276925
650400000	520620000	596000000	308300000	356350000	378600000	Srpx2	1.69376	0.760233	0.00494407
1.6646e+09	1.6035e+09	1.6353e+09	647400000	1197500000	1.0495e+09	Serpine2	1.6941	0.760518	0.0154585
50009000	29009000	29835000	16148000	30424000	17523000	Cryab	1.69831	0.764097	0.144278
4.2264e+09	4327900000	4563300000	1.9227e+09	2.9607e+09	2750900000	Htra1	1.71825	0.780936	0.00532194
150090000	119360000	128490000	87559000	76102000	66387000	Np4	1.72981	0.790616	0.00698658
122120000	93525000	117740000	39782000	62598000	89368000	Impa1	1.73866	0.797978	0.0488331
29802000	23961000	21261000	11073000	7720500	24264000	Cops3	1.74241	0.801088	0.13204
36537000	32144000	42222000	14168000	31330000	17569000	Psme1	1.75849	0.814341	0.0566129
49347000000	52760000000	51726000000	23385000000	35045000000	29038000000	Chad	1.75873	0.814538	0.00325633
50390000	43685000	37409000	7087600	24850000	42672000	Glo1	1.76229	0.817454	0.157987
0	6633200	3731100	0	0	5844400	Myo1e	1.77337	0.826496	0.611058
16980000000	16006000000	17899000000	9274600000	9984600000	9388600000	Hapln1	1.77623	0.828816	0.000229782
653960000	666100000	708850000	200570000	434650000	502090000	Gstm3	1.78396	0.835079	0.0328943
0	33887000	19697000	10148000	19682000	0	Anp32e	1.79631	0.845038	0.523847
21367000	6582100	6228500	4674100	6826100	7255100	Hbs1l	1.82229	0.865753	0.366405
9812200	0	10735000	0	0	11254000	Lnpep	1.82577	0.868504	0.575399
648510000	653360000	679450000	312580000	439020000	326070000	Eno2	1.83852	0.878546	0.00186564
2364100000	2.0915e+09	1.8372e+09	868870000	1208700000	1294500000	Fabp5	1.86615	0.900068	0.00824452
18157000	25694000	31984000	12479000	22727000	5295500	Gclc	1.8724	0.904889	0.141719
150500000	121790000	137960000	49306000	112060000	52249000	Anp32b	1.92051	0.94149	0.0411465
920370000	889350000	765420000	412910000	488130000	404220000	Map1	1.97289	0.980314	0.00146244
184800000	188700000	193490000	52466000	105750000	125740000	Ddah1	1.99675	0.997656	0.0127861
43098000	54071000	54244000	27683000	32658000	15273000	Akr7a2	2.00245	1.00176	0.0164103
117310000	87396000	68144000	37867000	33766000	64200000	Gpc1	2.00872	1.00627	0.056577
13985000	13524000	0	2228700	6558200	4850900	Ppp1r7	2.01711	1.01229	0.386047
338210000	349010000	79607000	114320000	147230000	118020000	Psmb4	2.02025	1.01454	0.219152
12874000	11602000	11030000	4057100	8954500	4526900	Pofut1	2.02446	1.01754	0.0222725
24445000000	27290000000	23313000000	10866000000	13426000000	12716000000	Pla2g2a	2.02789	1.01998	0.000841237
2668600000	2626100000	3.1062e+09	1.0622e+09	1417500000	1.6078e+09	S100a8	2.05527	1.03933	0.0029095
9868500	0	9708000	0	9510500	0	Snrpc	2.05841	1.04153	0.501729
884690000	935810000	891820000	427170000	642280000	238560000	S100a9	2.07362	1.05215	0.0164493
159520000	178030000	156690000	73605000	75346000	86668000	Gpld1	2.09762	1.06876	0.00038978
111330000	23373000	109110000	19730000	35793000	57285000	Selenbp1	2.16131	1.11191	0.230874
11604000	23518000	9092700	1816200	13574000	5027400	Nek7	2.16552	1.11471	0.234128
331480000	349030000	360350000	147310000	179210000	153340000	Pygl	2.16909	1.11709	0.000131452
109710000	252060000	152600000	16777000	134650000	80090000	Apoa1	2.22174	1.15169	0.15691
741800000	715620000	768600000	186340000	382700000	427540000	Xylt1	2.23366	1.15941	0.00562178
167510000	227220000	191890000	70538000	122890000	64289000	Hsd17b4	2.27622	1.18664	0.0124999
2631000	2862300	1837400	3081700	0	0	Nudt18	2.37878	1.25022	0.257349
39350000	35534000	45699000	7445300	17469000	25139000	Ufm1	2.40909	1.26849	0.0165096
61815000	68229000	150390000	38899000	45945000	30748000	Gbp2	2.42607	1.27862	0.129574
69102000	68716000	100130000	0	47460000	49828000	Ide	2.44581	1.29031	0.0718305
73866000	49666000	61410000	18408000	18835000	35845000	Azin1	2.5304	1.33937	0.0145816
906950000	854970000	850390000	287390000	337550000	399140000	Gpi	2.55088	1.351	0.000139462
398930000	274410000	294970000	70062000	150720000	156090000	Ak1	2.56933	1.36139	0.0142897
0	0	28174000	10681000	0	0	Uchl1	2.63777	1.39932	0.592667
250900000	200330000	214260000	43377000	108360000	99127000	Fnbp1	2.65279	1.40751	0.00545021
2235800000	3.0384e+09	2.9594e+09	695650000	1214400000	1162200000	Kif5b	2.67999	1.42223	0.00480497
91180000	63979000	73349000	0	50006000	34266000	Lace1	2.71155	1.43912	0.0456863
51149000	49576000	70771000	15483000	21241000	24100000	Nrp1	2.81954	1.49546	0.00712131
36853000	36037000	41581000	21155000	0	19311000	Slc16a3	2.82882	1.5002	0.0241682
97944000	118210000	93427000	42927000	48255000	15893000	Nampt	2.89125	1.5317	0.00583541
12098000	20231000	106710000	11132000	18151000	18700000	Fis1	2.89767	1.53489	0.374168
47503000	39710000	59606000	16028000	8135600	25895000	Gys1	2.93294	1.55235	0.0140589
862130000	1310600000	1.0613e+09	262000000	382860000	421720000	Mif	3.03215	1.60034	0.00641937
35142000	14920000	46543000	19974000	11011000	0	Chrdl1	3.1178	1.64053	0.115283
466720000	519630000	339380000	96903000	151330000	174930000	Tnfrsf11b	3.13291	1.6475	0.00668267
6194300	9308100	4917900	0	0	6357900	Ube2g1	3.2118	1.68338	0.132691
345770000	330190000	298000000	63894000	136650000	97583000	Ehd3	3.26693	1.70794	0.000878328
172550000	218410000	198240000	40354000	46335000	93371000	Ptn	3.27224	1.71028	0.00309938
44701000	42234000	37426000	14958000	16397000	6509100	Timp3	3.2844	1.71563	0.00154186
152730000	321690000	174570000	46500000	71407000	78463000	Mbl2	3.30493	1.72462	0.0489436
21064000	26913000	51186000	13723000	15761000	0	Mx3	3.36328	1.74987	0.0906876
17459000	36539000	29977000	12337000	12464000	0	Slc44a1	3.38595	1.75956	0.0471087
64695000	80367000	111730000	28937000	25599000	20264000	Tsc22d4	3.43305	1.77949	0.0124884
0	4350000	10339000	0	0	4172700	Sord	3.52026	1.81568	0.348532
8420000	21872000	25242000	0	9212700	6536600	Pspc1	3.52612	1.81808	0.0849774
21541000	15693000	57254000	9393800	0	16185000	C1qtnf5	3.694	1.88518	0.17161
30227000	0	0	8076200	0	0	Parva	3.74273	1.90409	0.518031
24766000	14186000	19662000	0	0	15652000	Hmgb2	3.74482	1.9049	0.0769321
18900000000	26672000000	11515000000	2.0996e+09	8739300000	4.2745e+09	Dnase1	3.77724	1.91733	0.0432699
160250000	167790000	177190000	19887000	49228000	60164000	Hopx	3.90806	1.96645	0.000644753
14273000	16138000	10127000	0	0	10215000	Cd82	3.96848	1.98859	0.0580735
66579000	38567000	70151000	12399000	0	29961000	Lztfl1	4.13827	2.04903	0.0286447
93683000	115190000	107360000	46830000	0	26197000	Igfbp5	4.33036	2.11449	0.0055894
10273000	14520000	0	3018800	0	2597700	Sars	4.41431	2.14219	0.221003
11369000	50118000	17373000	3637900	10397000	3788600	S100a1	4.4245	2.14551	0.171956
190960000	202870000	84118000	42813000	34964000	29193000	Ldhb	4.46806	2.15965	0.0311547
14875000	11166000	13828000	3931200	0	4978400	Cpne1	4.47484	2.16183	0.00531353
43246000000	43339000000	34025000000	7.3303e+09	9302400000	9051300000	Hba1	4.69592	2.23141	0.00055287
124520000	138860000	97073000	29739000	23300000	23237000	Bcat1	4.72564	2.24051	0.00160023
96007000	150610000	94386000	32004000	36734000	0	Calml3	4.96091	2.3106	0.0140738
120370000	112450000	130710000	29217000	0	43549000	Glt8d1	4.99588	2.32074	0.0022015
56493000000	57756000000	41212000000	8.1798e+09	11550000000	10272000000	Hbb	5.18172	2.37343	0.00150465
0	0	9304500	0	0	1666500	Fnta	5.58326	2.48111	0.464383
6897500	14851000	12042000	0	5879000	0	Sptbn2	5.74766	2.52298	0.0377734
728630000	991750000	523270000	87571000	164210000	114480000	Ca2	6.12582	2.6149	0.0103886
93247000	119540000	112880000	9358800	23324000	17733000	Slc4a1	6.45962	2.69145	0.000493897
137870000	94429000	128080000	6045200	28175000	14305000	Arf2	7.42664	2.89271	0.00208584
38180000	31593000	41029000	0	5745900	8880500	Cat	7.57548	2.92134	0.00109973
11371000	0	5846300	2258100	0	0	Atg3	7.62468	2.93068	0.212859
24657000	518800000	56376000	23782000	0	52364000	Dctn2	7.87741	2.97772	0.337663
13328000	10767000	9716500	4216500	0	0	Sh3gl2	8.01885	3.0034	0.00505773
992890000	985390000	979690000	98143000	144280000	110150000	Hp	8.38967	3.06861	4.44998e-07
0	32479000	24138000	6440100	0	0	Alpl	8.79132	3.13608	0.168808
49933000	0	44378000	0	0	10310000	Csta	9.14753	3.19338	0.158372
6.6566e+09	793880000	741910000	777130000	0	0	Arrb2	10.5419	3.39806	0.279975
611560000	676220000	755170000	25847000	71788000	57468000	Ca1	13.1716	3.71936	0.000135001
72378000	68960000	69225000	14552000	0	0	Gstm2	14.4697	3.85496	0.000193874
66135000	67112000	42764000	0	11796000	0	Enpp2	14.9212	3.8993	0.00351088
9274100	17070000	23431000	0	0	3272200	Ibsp	15.2115	3.92709	0.0216019
17343000	63266000	14289000	0	0	5443500	Pef1	17.4333	4.12377	0.134817
632000000	687320000	538540000	0	0	13880000	Krt1	133.852	7.06449	0.00014777
